# Supplementary material for: Comparative Transcriptomics and Co-Expression Networks Reveal Tissue- and Genotype-Specific Responses of qDTYs to Reproductive-Stage Drought Stress in Rice (Oryza sativa L.)
Source: Genes (Basel). 2020 Sep 24;11(10):1124. doi: 10.3390/genes11101124 (PMC7650634; doi:10.3390/genes11101124)
Supplement: Supplementary file 1 [file genes-11-01124-s001.zip]

Archive with 6 entries (5 files):
- supplementary files_DTY_20200922/
- __MACOSX/._supplementary files_DTY_20200922
- supplementary files_DTY_20200922/Supplementary Materials_20200922.docx
- __MACOSX/supplementary files_DTY_20200922/._Supplementary Materials_20200922.docx
- supplementary files_DTY_20200922/Supplementary Tables_DTY_20200922.xlsx
- __MACOSX/supplementary files_DTY_20200922/._Supplementary Tables_DTY_20200922.xlsx
