# Supplementary material for: Comparative Transcriptomics and Co-Expression Networks Reveal Tissue- and Genotype-Specific Responses of qDTYs to Reproductive-Stage Drought Stress in Rice (Oryza sativa L.)
Source: Genes (Basel). 2020 Sep 24;11(10):1124. doi: 10.3390/genes11101124 (PMC7650634; doi:10.3390/genes11101124)
Supplement: Supplementary file 1 [file genes-11-01124-s001.zip › supplementary files_DTY_20200922/Supplementary Tables_DTY_20200922.xlsx]

## Sheet: Supplementary Table 1
Supplementary Table 1. Mapping results of RNA-Seq reads of Swarna and Introgression Line (DTY-IL) under reproductive-stage drought stress and control conditions.
Samples	Flag-leaf			Panicle
	Total fragments	Total read counts	Mapping rate	Total fragments	Total read counts	Mapping rate
IL_C_FL1	18647745	17139189	0.919102	32407311	29931901	0.923616
IL_C_FL2	19672858	18079752	0.91902	32708248	29897712	0.914073
IL_C_FL3	21197153	19367167	0.913668	32450231	30031141	0.925452
IL_C_FL4	16497328	15140321	0.917744	28337665	26308525	0.928394
IL_D_FL1	18192316	16835349	0.92541	27841197	25360191	0.910887
IL_D_FL2	15714912	14250563	0.906818	31783306	27958965	0.879675
IL_D_FL3	18993072	17325378	0.912195	28181167	25596954	0.9083
IL_D_FL4	16727725	15437176	0.92285	30321220	27358715	0.902296
S_C_FL1	20351631	20351631	0.919808	32056573	29674988	0.925707
S_C_FL2	17734494	16451522	0.927657	33576990	31080099	0.925637
S_C_FL3	18143450	16674788	0.919053	31532581	29034816	0.920788
S_C_FL4	17899529	16634750	0.92934	29940903	27453849	0.916935
S_D_FL1	18791386	17136288	0.911923	30751211	27971547	0.909608
S_D_FL2	17203402	15656064	0.910056	29178726	26244026	0.899423
S_D_FL3	16414736	14854107	0.904925	29973948	27191513	0.907172
S_D_FL4	19943244	15503358	0.777374	27615112	24677602	0.893627
Note: C indicates well watered control; D indicates drought stress; 1-4 in the first column indicate four replicates of each sample.

## Sheet: Supplementary Table 2-1
Supplementary Table 2-1. GO enrichment analysis of the commonly up-regulated genes in DTY-IL and Swarna under drought in flag-leaf tissue.
GO term	Ontology	Description	Number in input list	Number in BG/Ref	P-value	FDR
GO:0045449	P	regulation of transcription	119	1513	9.9e-09	8.8e-07
GO:0019219	P	regulation of nucleobase, nucleoside, nucleotide and nucleic acid metabolic process	119	1520	1.3e-08	8.8e-07
GO:0051171	P	regulation of nitrogen compound metabolic process	119	1520	1.3e-08	8.8e-07
GO:0009889	P	regulation of biosynthetic process	120	1564	3.1e-08	9.3e-07
GO:0010556	P	regulation of macromolecule biosynthetic process	120	1564	3.1e-08	9.3e-07
GO:0031326	P	regulation of cellular biosynthetic process	120	1564	3.1e-08	9.3e-07
GO:0005975	P	carbohydrate metabolic process	76	833	2.6e-08	9.3e-07
GO:0031323	P	regulation of cellular metabolic process	121	1593	4.5e-08	1.1e-06
GO:0010468	P	regulation of gene expression	120	1577	4.7e-08	1.1e-06
GO:0050794	P	regulation of cellular process	140	1955	1e-07	2.1e-06
GO:0080090	P	regulation of primary metabolic process	121	1626	1.3e-07	2.2e-06
GO:0065007	P	biological regulation	149	2125	1.2e-07	2.2e-06
GO:0060255	P	regulation of macromolecule metabolic process	121	1640	1.9e-07	3.1e-06
GO:0019222	P	regulation of metabolic process	122	1664	2.3e-07	3.3e-06
GO:0006350	P	transcription	120	1629	2.4e-07	3.3e-06
GO:0050789	P	regulation of biological process	141	2027	4.3e-07	5.7e-06
GO:0055114	P	oxidation reduction	102	1351	7.3e-07	9e-06
GO:0006355	P	regulation of transcription, DNA-dependent	60	737	2.1e-05	0.00024
GO:0051252	P	regulation of RNA metabolic process	60	740	2.3e-05	0.00026
GO:0044282	P	small molecule catabolic process	20	146	3.3e-05	0.00034
GO:0006970	P	response to osmotic stress	6	12	7.5e-05	0.00075
GO:0051234	P	establishment of localization	108	1638	8.7e-05	0.00076
GO:0006810	P	transport	108	1638	8.7e-05	0.00076
GO:0009628	P	response to abiotic stimulus	13	74	8.6e-05	0.00076
GO:0006351	P	transcription, DNA-dependent	60	786	0.00011	0.00093
GO:0032774	P	RNA biosynthetic process	60	788	0.00012	0.00093
GO:0051179	P	localization	108	1651	0.00012	0.00093
GO:0009415	P	response to water	6	14	0.00014	0.0011
GO:0016054	P	organic acid catabolic process	8	31	0.00021	0.0015
GO:0016052	P	carbohydrate catabolic process	17	131	0.00022	0.0015
GO:0046395	P	carboxylic acid catabolic process	8	31	0.00021	0.0015
GO:0042221	P	response to chemical stimulus	28	301	0.00051	0.0033
GO:0009056	P	catabolic process	36	433	0.00063	0.004
GO:0006950	P	response to stress	61	873	0.00084	0.0052
GO:0050896	P	response to stimulus	69	1026	0.001	0.0058
GO:0015833	P	peptide transport	12	86	0.001	0.0058
GO:0006857	P	oligopeptide transport	12	86	0.001	0.0058
GO:0044262	P	cellular carbohydrate metabolic process	32	385	0.0012	0.0068
GO:0005976	P	polysaccharide metabolic process	16	143	0.0014	0.0077
GO:0006470	P	protein amino acid dephosphorylation	11	78	0.0015	0.0079
GO:0051258	P	protein polymerization	6	24	0.0015	0.0079
GO:0000272	P	polysaccharide catabolic process	7	37	0.0026	0.013
GO:0009112	P	nucleobase metabolic process	5	18	0.0026	0.013
GO:0009063	P	cellular amino acid catabolic process	6	28	0.003	0.014
GO:0016311	P	dephosphorylation	11	86	0.003	0.014
GO:0009310	P	amine catabolic process	6	28	0.003	0.014
GO:0006869	P	lipid transport	12	103	0.004	0.017
GO:0010876	P	lipid localization	12	103	0.004	0.017
GO:0016070	P	RNA metabolic process	69	1088	0.004	0.017
GO:0006725	P	cellular aromatic compound metabolic process	15	145	0.0039	0.017
GO:0010467	P	gene expression	137	2424	0.0043	0.018
GO:0006558	P	L-phenylalanine metabolic process	5	21	0.0045	0.018
GO:0016998	P	cell wall macromolecule catabolic process	7	42	0.0048	0.019
GO:0005996	P	monosaccharide metabolic process	15	150	0.0052	0.02
GO:0033036	P	macromolecule localization	31	411	0.0056	0.021
GO:0044036	P	cell wall macromolecule metabolic process	7	45	0.0066	0.025
GO:0006066	P	alcohol metabolic process	18	202	0.0071	0.026
GO:0043623	P	cellular protein complex assembly	7	46	0.0074	0.027
GO:0065008	P	regulation of biological quality	16	176	0.0091	0.032
GO:0006026	P	aminoglycan catabolic process	5	26	0.0098	0.033
GO:0006030	P	chitin metabolic process	5	26	0.0098	0.033
GO:0006032	P	chitin catabolic process	5	26	0.0098	0.033
GO:0019318	P	hexose metabolic process	13	133	0.011	0.035
GO:0044281	P	small molecule metabolic process	63	1034	0.012	0.04
GO:0016051	P	carbohydrate biosynthetic process	12	121	0.012	0.04
GO:0034622	P	cellular macromolecular complex assembly	12	121	0.012	0.04
GO:0044248	P	cellular catabolic process	25	337	0.014	0.043
GO:0044275	P	cellular carbohydrate catabolic process	10	94	0.014	0.043
GO:0046164	P	alcohol catabolic process	10	94	0.014	0.043
GO:0006022	P	aminoglycan metabolic process	5	29	0.014	0.043
GO:0034621	P	cellular macromolecular complex subunit organization	13	142	0.017	0.049
GO:0006979	P	response to oxidative stress	15	174	0.017	0.049
GO:0004553	F	hydrolase activity, hydrolyzing O-glycosyl compounds	44	424	1.2e-06	0.00018
GO:0016798	F	hydrolase activity, acting on glycosyl bonds	46	480	4.8e-06	0.00025
GO:0016491	F	oxidoreductase activity	117	1672	3.6e-06	0.00025
GO:0048037	F	cofactor binding	48	543	2.1e-05	0.00083
GO:0003700	F	transcription factor activity	54	651	3.4e-05	0.00088
GO:0050662	F	coenzyme binding	37	382	3.2e-05	0.00088
GO:0008289	F	lipid binding	14	85	8.6e-05	0.0019
GO:0004722	F	protein serine/threonine phosphatase activity	10	54	0.00038	0.0075
GO:0030528	F	transcription regulator activity	66	987	0.0015	0.026
GO:0043565	F	sequence-specific DNA binding	35	453	0.0024	0.034
GO:0005506	F	iron ion binding	50	713	0.0022	0.034
GO:0050660	F	FAD binding	16	156	0.0032	0.042
GO:0016209	F	antioxidant activity	19	203	0.0036	0.043
GO:0016757	F	transferase activity, transferring glycosyl groups	42	595	0.0043	0.048
GO:0016020	C	membrane	132	2115	0.00014	0.006
GO:0008287	C	protein serine/threonine phosphatase complex	10	67	0.0017	0.035

## Sheet: Supplementary Table 2-2
Supplementary Table 2-2. GO enrichment analysis of the commonly down-regulated genes in DTY-IL and Swarna under drought in flag-leaf tissue.
GO term	Ontology	Description	Number in input list	Number in BG/Ref	P-value	FDR
GO:0055085	P	transmembrane transport	101	701	1.5e-17	3.6e-15
GO:0051234	P	establishment of localization	168	1638	3.6e-15	2.2e-13
GO:0006810	P	transport	168	1638	3.6e-15	2.2e-13
GO:0051179	P	localization	169	1651	3.5e-15	2.2e-13
GO:0055114	P	oxidation reduction	129	1351	6e-10	3e-08
GO:0006811	P	ion transport	56	408	1.4e-09	5.6e-08
GO:0006812	P	cation transport	50	348	2.7e-09	9.6e-08
GO:0016310	P	phosphorylation	143	1695	1e-07	3.1e-06
GO:0030001	P	metal ion transport	34	214	1.1e-07	3.1e-06
GO:0006796	P	phosphate metabolic process	148	1795	2.2e-07	4.9e-06
GO:0006793	P	phosphorus metabolic process	148	1795	2.2e-07	4.9e-06
GO:0043687	P	post-translational protein modification	148	1815	4e-07	7.6e-06
GO:0006468	P	protein amino acid phosphorylation	132	1570	4e-07	7.6e-06
GO:0006464	P	protein modification process	150	1929	4e-06	7.1e-05
GO:0044281	P	small molecule metabolic process	91	1034	5.4e-06	8.9e-05
GO:0006629	P	lipid metabolic process	55	528	6.3e-06	9.7e-05
GO:0043412	P	macromolecule modification	150	1979	1.4e-05	0.00021
GO:0050794	P	regulation of cellular process	148	1955	1.7e-05	0.00024
GO:0065007	P	biological regulation	158	2125	2.2e-05	0.00027
GO:0050789	P	regulation of biological process	152	2027	2.1e-05	0.00027
GO:0006720	P	isoprenoid metabolic process	11	41	4.5e-05	0.00051
GO:0008299	P	isoprenoid biosynthetic process	11	41	4.5e-05	0.00051
GO:0006066	P	alcohol metabolic process	26	202	8.9e-05	0.00096
GO:0034641	P	cellular nitrogen compound metabolic process	44	435	9.5e-05	0.00098
GO:0044271	P	cellular nitrogen compound biosynthetic process	28	231	0.00012	0.0012
GO:0045449	P	regulation of transcription	112	1513	0.00042	0.004
GO:0019219	P	regulation of nucleobase, nucleoside, nucleotide and nucleic acid metabolic process	112	1520	0.0005	0.0044
GO:0051171	P	regulation of nitrogen compound metabolic process	112	1520	0.0005	0.0044
GO:0015672	P	monovalent inorganic cation transport	20	155	0.00054	0.0044
GO:0044255	P	cellular lipid metabolic process	26	229	0.00053	0.0044
GO:0005975	P	carbohydrate metabolic process	68	833	0.00059	0.0047
GO:0009064	P	glutamine family amino acid metabolic process	9	41	0.00078	0.006
GO:0080090	P	regulation of primary metabolic process	117	1626	0.00084	0.0061
GO:0031323	P	regulation of cellular metabolic process	115	1593	0.00083	0.0061
GO:0019222	P	regulation of metabolic process	119	1664	0.00093	0.0066
GO:0044283	P	small molecule biosynthetic process	32	320	0.00096	0.0066
GO:0051188	P	cofactor biosynthetic process	14	94	0.001	0.007
GO:0060255	P	regulation of macromolecule metabolic process	117	1640	0.0011	0.0071
GO:0009309	P	amine biosynthetic process	19	153	0.0011	0.0071
GO:0009889	P	regulation of biosynthetic process	112	1564	0.0013	0.0074
GO:0010556	P	regulation of macromolecule biosynthetic process	112	1564	0.0013	0.0074
GO:0031326	P	regulation of cellular biosynthetic process	112	1564	0.0013	0.0074
GO:0008652	P	cellular amino acid biosynthetic process	17	133	0.0015	0.0086
GO:0010468	P	regulation of gene expression	112	1577	0.0016	0.0092
GO:0006350	P	transcription	115	1629	0.0017	0.0093
GO:0044106	P	cellular amine metabolic process	32	333	0.0017	0.0093
GO:0006813	P	potassium ion transport	10	57	0.0018	0.0096
GO:0009308	P	amine metabolic process	35	380	0.0021	0.011
GO:0005996	P	monosaccharide metabolic process	18	150	0.0021	0.011
GO:0043436	P	oxoacid metabolic process	41	473	0.0026	0.013
GO:0019752	P	carboxylic acid metabolic process	41	473	0.0026	0.013
GO:0006082	P	organic acid metabolic process	41	474	0.0027	0.013
GO:0023052	P	signaling	39	447	0.0029	0.014
GO:0019318	P	hexose metabolic process	16	133	0.0035	0.014
GO:0045454	P	cell redox homeostasis	16	132	0.0033	0.014
GO:0023046	P	signaling process	27	279	0.0035	0.014
GO:0042180	P	cellular ketone metabolic process	41	480	0.0033	0.014
GO:0006790	P	sulfur metabolic process	10	63	0.0035	0.014
GO:0023060	P	signal transmission	27	279	0.0035	0.014
GO:0006519	P	cellular amino acid and derivative metabolic process	35	391	0.0032	0.014
GO:0006108	P	malate metabolic process	5	17	0.0041	0.017
GO:0046483	P	heterocycle metabolic process	29	312	0.0043	0.017
GO:0006644	P	phospholipid metabolic process	11	77	0.0046	0.018
GO:0046488	P	phosphatidylinositol metabolic process	5	18	0.005	0.019
GO:0010035	P	response to inorganic substance	5	18	0.005	0.019
GO:0009108	P	coenzyme biosynthetic process	9	56	0.0051	0.019
GO:0006520	P	cellular amino acid metabolic process	28	303	0.0053	0.02
GO:0019725	P	cellular homeostasis	16	140	0.0055	0.02
GO:0046486	P	glycerolipid metabolic process	9	58	0.0062	0.022
GO:0019953	P	sexual reproduction	5	19	0.0061	0.022
GO:0006650	P	glycerophospholipid metabolic process	9	58	0.0062	0.022
GO:0006563	P	L-serine metabolic process	6	28	0.0064	0.022
GO:0033014	P	tetrapyrrole biosynthetic process	6	28	0.0064	0.022
GO:0044262	P	cellular carbohydrate metabolic process	33	385	0.0074	0.025
GO:0019637	P	organophosphate metabolic process	11	84	0.0082	0.027
GO:0042592	P	homeostatic process	16	147	0.0083	0.027
GO:0006006	P	glucose metabolic process	13	109	0.0085	0.027
GO:0055086	P	nucleobase, nucleoside and nucleotide metabolic process	23	244	0.0088	0.028
GO:0000160	P	two-component signal transduction system (phosphorelay)	8	51	0.0091	0.029
GO:0006753	P	nucleoside phosphate metabolic process	21	218	0.0096	0.029
GO:0009117	P	nucleotide metabolic process	21	218	0.0096	0.029
GO:0033013	P	tetrapyrrole metabolic process	6	31	0.0098	0.029
GO:0016053	P	organic acid biosynthetic process	21	222	0.011	0.034
GO:0046394	P	carboxylic acid biosynthetic process	21	222	0.011	0.034
GO:0015979	P	photosynthesis	13	115	0.012	0.036
GO:0043648	P	dicarboxylic acid metabolic process	8	55	0.013	0.038
GO:0009084	P	glutamine family amino acid biosynthetic process	5	24	0.014	0.039
GO:0051186	P	cofactor metabolic process	15	143	0.014	0.039
GO:0009070	P	serine family amino acid biosynthetic process	5	25	0.016	0.044
GO:0065008	P	regulation of biological quality	17	176	0.018	0.05
GO:0005215	F	transporter activity	112	941	4.5e-14	8.2e-12
GO:0016301	F	kinase activity	157	1750	4.6e-10	4.2e-08
GO:0022857	F	transmembrane transporter activity	76	643	8.4e-10	5.2e-08
GO:0016491	F	oxidoreductase activity	150	1672	1.2e-09	5.4e-08
GO:0016773	F	phosphotransferase activity, alcohol group as acceptor	148	1726	2.3e-08	8.6e-07
GO:0022891	F	substrate-specific transmembrane transporter activity	61	517	4.2e-08	1.3e-06
GO:0001883	F	purine nucleoside binding	240	3247	1.5e-07	3.4e-06
GO:0030554	F	adenyl nucleotide binding	240	3247	1.5e-07	3.4e-06
GO:0001882	F	nucleoside binding	240	3257	1.9e-07	3.9e-06
GO:0015075	F	ion transmembrane transporter activity	48	389	3.6e-07	6.6e-06
GO:0004672	F	protein kinase activity	132	1575	4.7e-07	7.8e-06
GO:0032559	F	adenyl ribonucleotide binding	227	3087	5.2e-07	7.9e-06
GO:0017076	F	purine nucleotide binding	249	3456	5.9e-07	8.3e-06
GO:0005524	F	ATP binding	226	3085	7.2e-07	9.4e-06
GO:0000166	F	nucleotide binding	271	3874	1.6e-06	1.9e-05
GO:0032555	F	purine ribonucleotide binding	236	3292	1.8e-06	1.9e-05
GO:0032553	F	ribonucleotide binding	236	3292	1.8e-06	1.9e-05
GO:0008324	F	cation transmembrane transporter activity	37	280	1.9e-06	1.9e-05
GO:0022892	F	substrate-specific transporter activity	61	593	2.9e-06	2.8e-05
GO:0004674	F	protein serine/threonine kinase activity	120	1478	6.6e-06	6e-05
GO:0060089	F	molecular transducer activity	24	152	8.8e-06	7.3e-05
GO:0004871	F	signal transducer activity	24	152	8.8e-06	7.3e-05
GO:0046873	F	metal ion transmembrane transporter activity	19	112	3.1e-05	0.00025
GO:0022804	F	active transmembrane transporter activity	36	333	0.00012	0.00094
GO:0009055	F	electron carrier activity	52	599	0.00073	0.0053
GO:0048037	F	cofactor binding	48	543	0.00081	0.0057
GO:0004497	F	monooxygenase activity	42	458	0.00087	0.0059
GO:0016655	F	oxidoreductase activity, acting on NADH or NADPH, quinone or similar compound as acceptor	8	34	0.001	0.0067
GO:0042578	F	phosphoric ester hydrolase activity	26	244	0.0012	0.0077
GO:0016651	F	oxidoreductase activity, acting on NADH or NADPH	11	64	0.0013	0.0078
GO:0005506	F	iron ion binding	58	713	0.0016	0.009
GO:0016903	F	oxidoreductase activity, acting on the aldehyde or oxo group of donors	7	28	0.0016	0.009
GO:0015291	F	secondary active transmembrane transporter activity	17	136	0.0018	0.01
GO:0030528	F	transcription regulator activity	75	987	0.002	0.011
GO:0050662	F	coenzyme binding	35	382	0.0023	0.012
GO:0008374	F	O-acyltransferase activity	7	33	0.0035	0.018
GO:0016667	F	oxidoreductase activity, acting on sulfur group of donors	11	75	0.0039	0.019
GO:0016829	F	lyase activity	29	309	0.0038	0.019
GO:0016298	F	lipase activity	12	87	0.0041	0.019
GO:0016615	F	malate dehydrogenase activity	5	17	0.0041	0.019
GO:0050661	F	NADP or NADPH binding	9	55	0.0046	0.02
GO:0015297	F	antiporter activity	13	101	0.0048	0.021
GO:0016307	F	phosphatidylinositol phosphate kinase activity	5	18	0.005	0.021
GO:0015300	F	solute:solute antiporter activity	7	36	0.0053	0.022
GO:0016597	F	amino acid binding	8	47	0.006	0.023
GO:0016709	F	oxidoreductase activity, acting on paired donors, with incorporation or reduction of molecular oxygen, NADH or NADPH as one donor, and incorporation of one atom of oxygen	7	37	0.006	0.023
GO:0042626	F	ATPase activity, coupled to transmembrane movement of substances	16	142	0.0062	0.023
GO:0043176	F	amine binding	8	47	0.006	0.023
GO:0043492	F	ATPase activity, coupled to movement of substances	16	142	0.0062	0.023
GO:0001727	F	lipid kinase activity	5	20	0.0073	0.026
GO:0016620	F	oxidoreductase activity, acting on the aldehyde or oxo group of donors, NAD or NADP as acceptor	5	20	0.0073	0.026
GO:0004197	F	cysteine-type endopeptidase activity	9	60	0.0075	0.027
GO:0008137	F	NADH dehydrogenase (ubiquinone) activity	6	30	0.0086	0.028
GO:0050136	F	NADH dehydrogenase (quinone) activity	6	30	0.0086	0.028
GO:0003954	F	NADH dehydrogenase activity	6	30	0.0086	0.028
GO:0016820	F	hydrolase activity, acting on acid anhydrides, catalyzing transmembrane movement of substances	16	147	0.0083	0.028
GO:0043565	F	sequence-specific DNA binding	37	453	0.0095	0.029
GO:0015079	F	potassium ion transmembrane transporter activity	6	31	0.0098	0.029
GO:0004428	F	inositol or phosphatidylinositol kinase activity	6	31	0.0098	0.029
GO:0015299	F	solute:hydrogen antiporter activity	6	31	0.0098	0.029
GO:0015298	F	solute:cation antiporter activity	6	31	0.0098	0.029
GO:0004806	F	triglyceride lipase activity	8	52	0.01	0.03
GO:0008081	F	phosphoric diester hydrolase activity	7	42	0.011	0.032
GO:0022890	F	inorganic cation transmembrane transporter activity	18	180	0.011	0.033
GO:0020037	F	heme binding	46	600	0.012	0.033
GO:0004499	F	flavin-containing monooxygenase activity	6	33	0.013	0.035
GO:0015399	F	primary active transmembrane transporter activity	17	170	0.014	0.037
GO:0015405	F	P-P-bond-hydrolysis-driven transmembrane transporter activity	17	170	0.014	0.037
GO:0004607	F	phosphatidylcholine-sterol O-acyltransferase activity	5	24	0.014	0.037
GO:0046906	F	tetrapyrrole binding	46	608	0.014	0.037
GO:0005509	F	calcium ion binding	27	316	0.015	0.038
GO:0004553	F	hydrolase activity, hydrolyzing O-glycosyl compounds	34	424	0.016	0.04
GO:0016616	F	oxidoreductase activity, acting on the CH-OH group of donors, NAD or NADP as acceptor	12	107	0.017	0.042
GO:0003700	F	transcription factor activity	48	651	0.019	0.046
GO:0031406	F	carboxylic acid binding	9	71	0.019	0.046
GO:0016020	C	membrane	205	2115	4.6e-16	2.4e-14
GO:0016021	C	integral to membrane	88	752	6e-11	1.6e-09
GO:0031224	C	intrinsic to membrane	89	775	1.1e-10	1.9e-09
GO:0044425	C	membrane part	103	1007	1.4e-09	1.8e-08
GO:0009536	C	plastid	8	37	0.0016	0.017
GO:0009507	C	chloroplast	6	23	0.0028	0.024

## Sheet: Supplementary Table 3
Supplementary Table 3. Pathway enrichment analysis of Swarna downregulated and DTY- IL upregulated DEGs in flag-leaf under drought stress.
Pathway	Database	# of genes	P-values
Swarna downregulated DEGs
Photosynthesis	KEGG PATHWAY	6	0.000182619
Ubiquinone and other terpenoid-quinone biosynthesis	KEGG PATHWAY	4	0.000599608
superpathway of plastoquinol biosynthesis	BioCyc	2	0.00200419
glutathione-mediated detoxification II	BioCyc	4	0.00205175
phenylalanine biosynthesis (cytosolic, plants)	BioCyc	2	0.00265473
tyrosine degradation I	BioCyc	2	0.00339086
Tyrosine biosynthesis	PANTHER	2	0.00511288
glycerophosphodiester degradation	BioCyc	2	0.00829479
glycerol and glycerophosphodiester degradation	BioCyc	2	0.00950849
Phenylalanine metabolism	KEGG PATHWAY	3	0.0101598
Glutathione metabolism	KEGG PATHWAY	4	0.0161459
cytokinin-O-glucosides biosynthesis	BioCyc	2	0.0166534
flavonoid biosynthesis	BioCyc	2	0.0217468
Photosynthesis - antenna proteins	KEGG PATHWAY	2	0.0235702
Isoquinoline alkaloid biosynthesis	KEGG PATHWAY	2	0.0254541
Cysteine and methionine metabolism	KEGG PATHWAY	4	0.0288748
Cutin, suberine and wax biosynthesis	KEGG PATHWAY	2	0.0357332
DTY-IL upregulated DEGs
Phenylpropanoid biosynthesis	KEGG PATHWAY	4	0.000327058
Biosynthesis of secondary metabolites	KEGG PATHWAY	8	0.00149698
Metabolic pathways	KEGG PATHWAY	8	0.0393177
Plant-pathogen interaction	KEGG PATHWAY	2	0.0465151

## Sheet: Supplementary Table 4-1
Supplementary Table 4-1. Overrepresented cis-acting elements of Swarna downregulaed DEGs in flag-leaf under drought stress.
Motif	Total Hits	Mean Hits	Standard Deviation	Hit Prob	Hit Seq	Hit P-value	Mean P-value
### Cluster 0 ###
# Found in: TATABOX5, DOFCOREZM, NODCON1GM, OSE1ROOTNODULE, ROOTMOTIFTAPOX1, POLASIG3
ACAAC	1513	4.62691	2.30575	0.984709	0.0866012	0.00240533
AACAAC	541	1.65443	1.43562	0.758412	0.0583532	0.00284926
AATAAC	484	1.48012	1.51205	0.700306	0.0380493	1.62191e-06
AAATAAC	199	0.608563	0.979758	0.406728	0.00871722	7.51064e-05
AAC	21181	64.7737	11.0103	1.0327	1	4.33331e-05
AAAC	7904	24.1713	6.839	1.0327	0.994131	2.48264e-07
AAAAC	2899	8.86544	3.82015	1.0327	0.241087	0.00122262
AAAAAC	1064	3.25382	2.16727	0.923547	0.012804	8.91256e-05
AAAAAAC	467	1.42813	1.50642	0.706422	7.48483e-05	9.81714e-05
AAAAAACT	157	0.480122	0.703031	0.370031	2.89831e-05	4.70328e-05
ATA	31864	97.4434	36.6854	1.0327	1	1.49657e-31
AATA	10201	31.1957	13.4585	1.0327	0.889799	1.32003e-20
AAATA	4401	13.4587	6.94478	0.996942	0.401037	8.48484e-16
AAAATA	1985	6.07034	3.642	0.978593	0.001711	2.18372e-13
AAAAATA	896	2.74006	2.26319	0.853211	4.02657e-05	3.32886e-12
AAAAAATA	425	1.29969	1.49682	0.626911	2.44145e-05	2.07849e-10
ATG	24009	73.422	14.5956	1.0327	1	1.06343e-05
AATG	6306	19.2844	6.35363	1.0327	0.988297	4.22161e-08
AAATG	2450	7.49235	3.47896	1.0327	0.0375717	8.37865e-07
AAAATG	1016	3.10703	2.11537	0.905199	0.00932361	6.53577e-10
AAAAATG	390	1.19266	1.20506	0.645262	0.00420113	4.63243e-05
AAAAAATG	174	0.53211	0.74893	0.397554	0.000129071	6.7364e-05
AAAAGA	1132	3.46177	2.1569	0.938838	0.137159	0.000111693
AAAAAGA	493	1.50765	1.467	0.724771	0.00436074	0.000133456
AAAAAGAT	115	0.351682	0.597028	0.290529	3.87544e-05	2.13473e-05
TAA	29012	88.7217	28.8171	1.0327	1	7.55569e-42
ATAA	9422	28.8135	11.5774	1.0327	0.895053	1.97016e-12
AATAA	3520	10.7645	6.21699	0.990826	0.713419	9.86953e-11
AAATAA	1505	4.60245	3.19897	0.963303	0.004152	7.43512e-06
AAAATAA	700	2.14067	1.88307	0.822633	0.00149989	0.000634194
AAA	49955	152.768	43.7968	1.0327	1	5.59938e-115
AAAA	20693	63.2813	24.0716	1.0327	0.971315	3.71154e-88
AAAAA	9037	27.6361	14.3012	1.0327	0.216961	3.50969e-67
AAAAAA	4493	13.7401	9.07611	0.981651	7.91398e-10	1.19714e-47
AAAAAAA	2403	7.34862	5.81632	0.929664	1.51353e-11	1.17423e-27
AAAAAAAA	1224	3.74312	3.61124	0.822633	1.05687e-09	3.14374e-15
AAAG	7307	22.3456	6.6157	1.0327	0.988297	0.000194732
AAAAG	3005	9.1896	4.07207	0.996942	0.742639	1.75813e-06
AAAAAG	1167	3.56881	2.42578	0.938838	0.0198528	1.78924e-05
AAAAAAG	541	1.65443	1.51844	0.740061	0.000625449	4.91064e-05
AAT	35039	107.153	30.541	1.0327	1	1.34167e-53
AAAT	14038	42.9297	15.1077	1.0327	0.988297	2.44211e-37
AAAAT	5748	17.578	7.55201	1.0327	0.321415	2.27496e-27
AAAAAT	2310	7.06422	4.03488	0.987768	0.000145523	3.54154e-18
AAAAAAT	1082	3.30887	2.4381	0.892966	2.22793e-08	1.68923e-16
AAAAAAAT	607	1.85627	1.60679	0.761468	3.0673e-07	5.68329e-11
AAATAG	687	2.10092	1.75195	0.822633	0.211554	0.0015394
AAAAATAG	145	0.443425	0.692254	0.339451	0.000261773	7.52178e-05
ATAT	6290	19.2355	11.4254	0.996942	0.85813	1.30293e-12
AATAT	3634	11.1131	6.42311	0.996942	0.0252834	8.03868e-14
AAATAT	1606	4.91131	3.41539	0.938838	0.122967	8.23746e-09
AAAATAT	738	2.25688	1.95548	0.788991	0.0031669	2.56357e-09
AAAAATAT	303	0.926606	1.09801	0.547401	0.000303224	1.86573e-05
TAAGA	1397	4.27217	2.42992	0.960245	0.259881	0.00262933
TAAGAA	512	1.56575	1.3617	0.767584	0.000220427	6.41454e-05
TAATAA	970	2.96636	3.73537	0.859327	0.133318	8.82324e-05
ATAATAA	411	1.25688	3.26899	0.550459	0.282605	7.38875e-05
AATAATAA	230	0.703364	3.16045	0.345566	0.0631115	7.0996e-06
CCAA	6079	18.5902	5.22435	1.0327	1	0.00615858
CCAAA	2306	7.05199	3.20174	0.996942	0.28252	3.79468e-05
CCAAAA	910	2.78287	1.88149	0.932722	1.416e-05	2.39188e-07
CAAAAAA	447	1.36697	1.2945	0.703364	0.000301899	0.000731431
CAAA	9535	29.159	8.26653	1.0327	1	8.38089e-09
ACAAA	2808	8.58716	3.58866	0.996942	0.738302	0.00025055
ACAAAT	836	2.55657	1.84466	0.889908	0.0121978	0.000551567
ACAAATCA	81	0.247706	0.60309	0.189603	0.00454917	6.67833e-05
### Cluster 1 ###
# Found in: DOFCOREZM, NODCON1GM, OSE1ROOTNODULE, ROOTMOTIFTAPOX1, GT1GMSCAM4, POLLEN1LELAT52
ACT	19777	60.4801	11.7746	1.0327	1	3.29406e-27
AACT	6495	19.8624	6.30247	1.0327	0.959947	5.55124e-12
AAACT	2437	7.4526	3.72323	0.993884	0.29024	1.80609e-09
AAAACT	907	2.7737	1.98716	0.892966	0.0110087	1.04936e-05
AAAAACT	344	1.05199	1.1575	0.602446	0.000275837	1.65946e-05
AAAAGAT	269	0.82263	0.944504	0.547401	0.000911555	0.000560157
ATATTTTG	156	0.477064	0.745174	0.348624	0.000244832	1.76117e-05
GACAAA	511	1.56269	1.26644	0.761468	0.0207753	0.000475375
ATTTGTC	169	0.51682	0.703111	0.406728	5.90848e-05	0.000204814
ATTTTGTC	67	0.204893	0.498537	0.165139	0.00169216	6.00153e-05
ATTTTTC	385	1.17737	1.07475	0.706422	2.26764e-05	0.0014896
ATTTTTCA	147	0.449541	0.647076	0.379205	1.20774e-06	5.64749e-05
TAAAAA	1973	6.03364	3.92461	0.963303	0.00413801	2.88811e-17
ATTTTTA	542	1.65749	1.6697	0.746177	0.000152841	0.000250133
TAAAAATA	238	0.727829	1.12353	0.449541	0.00118749	4.03952e-05
TAGAAA	811	2.48012	2.24604	0.853211	0.00332064	2.87527e-07
ATTTCTA	280	0.856269	1.64999	0.477064	0.00497788	1.13937e-06
TAGAAATA	126	0.385321	1.31266	0.21101	0.0106815	1.26558e-07
TATATA	1212	3.70642	6.73796	0.755352	0.149134	1.56414e-05
TAAATA	1041	3.18349	2.41111	0.883792	0.230605	0.000257347
ATATTTA	416	1.27217	1.41072	0.623853	0.0131487	0.000141215
ATATTA	956	2.92355	2.57908	0.868502	0.00379967	1.07379e-05
TAAATTA	349	1.06728	1.28091	0.571865	0.0248979	0.000569607
TAAAAAA	973	2.97554	2.34736	0.877676	1.43636e-10	1.38426e-15
ATTTTTTA	257	0.785933	1.12657	0.474006	0.000135977	1.49171e-06
TAAAAAAA	539	1.64832	1.49265	0.740061	1.63753e-09	3.55974e-10
TTAAAAAA	481	1.47095	1.65113	0.651376	4.1119e-10	9.05241e-18
### Cluster 2 ###
# Found in: POLLEN1LELAT52, GATABOX, GTGANTG10, ACGTATERD1, CURECORECR
TAGAA	1820	5.56575	3.5454	0.987768	0.0318886	3.41138e-05
CTAGAA	406	1.24159	1.22651	0.666667	0.0075278	0.0014184
CTAGAAA	176	0.538226	0.756768	0.409786	0.000139601	0.000788343
AGCTA	1446	4.42202	3.38632	0.957187	0.0079699	2.68576e-05
AGCTAG	479	1.46483	1.86661	0.629969	0.0859551	0.00366711
CTAGCTA	223	0.681957	1.30738	0.333333	0.00138433	2.77907e-06
TAGATA	492	1.50459	1.50203	0.688073	0.0910748	0.0012494
TAGCTA	292	0.892966	1.18251	0.522936	7.92436e-05	3.78057e-07
ATAGCTA	135	0.412844	0.780626	0.278288	0.00308401	9.24664e-05
AGTAT	1553	4.74924	2.77243	0.978593	0.0271329	7.13217e-05
AGTATA	544	1.66361	1.57484	0.746177	0.00525432	0.000348913
GTAA	4553	13.9235	5.12387	1.0327	0.805559	1.8347e-08
AGTAA	1439	4.40061	2.57518	0.960245	0.243668	0.000350407
TAGTAA	414	1.26606	1.15715	0.703364	0.000378595	0.0031707
TAGTAAA	168	0.513761	0.703178	0.406728	2.15617e-05	0.000134417
TAGTAGA	121	0.370031	0.704347	0.278288	0.00869692	0.000249943
ATAG	5099	15.5933	6.35564	1.0327	0.859192	0.0145502
ATAGTA	507	1.55046	1.38903	0.749235	0.000948007	0.000200097
ACAGT	1118	3.41896	2.06589	0.951073	0.0412099	0.000162445
TACAGTA	151	0.461774	0.732121	0.345566	2.71883e-05	2.32238e-06
GGAGTA	489	1.49541	1.26798	0.764526	0.000243208	0.000843583
TACTCCA	143	0.437309	0.682827	0.348624	0.000853759	0.000635196
ATACTCTA	54	0.165138	0.56688	0.125382	0.00173005	3.1563e-05
AGTAGC	299	0.914373	0.941082	0.611621	0.000469966	0.00123162
GCTACTA	106	0.324159	0.584298	0.272172	0.000177607	7.75359e-05
ACTTCTA	140	0.428135	0.831456	0.293579	0.0317754	0.000463027
ACTTCTAA	67	0.204893	0.623868	0.149847	0.000737901	1.43734e-05
CTCCTA	324	0.990826	1.06224	0.599388	0.0213808	0.00175797
CTACTA	515	1.57492	1.74867	0.678899	0.0017225	2.27453e-14
ACTACTA	221	0.675841	1.10827	0.394495	0.00363629	7.52793e-08
TACTACTA	113	0.345566	0.820142	0.207952	0.0139623	3.69176e-06
GAGTGA	298	0.911315	1.01732	0.581042	0.00244986	0.00138824
TAGTGA	304	0.929664	0.988283	0.602446	0.000835384	0.00343825
ATCACTA	113	0.345566	0.635232	0.269114	0.00593127	0.000327717
TCACTAA	111	0.33945	0.598983	0.278288	0.000177751	3.93108e-05
ATCACTAA	49	0.149847	0.434229	0.125382	8.82063e-05	3.04751e-06
ATACG	628	1.92049	1.52043	0.853211	7.40585e-05	0.145913
CGTAA	540	1.65138	1.35937	0.798165	0.00284646	0.00413013
ACGTAA	189	0.577982	0.793246	0.415902	0.00075797	0.000351237
CGTAC	653	1.99694	2.02356	0.730887	0.29294	0.00335469
ACGTAC	246	0.752294	1.12646	0.437309	0.00263644	0.00337979
CGTA	2341	7.15902	3.51307	0.993884	0.248386	0.00130056
ACGTA	798	2.44037	2.01416	0.871563	6.09319e-09	1.89533e-06
ACGTAG	180	0.550459	0.756051	0.422018	0.000463193	0.00742144
TAGA	5549	16.9694	7.24657	1.0327	0.943142	9.70481e-05
ATAGA	1705	5.21407	3.37513	0.954128	0.936006	0.00473046
CTAGA	1239	3.78899	2.75417	0.914373	0.639427	0.000534047
ACTAGA	359	1.09786	1.09331	0.642202	0.0485471	0.00183524
ACTAG	1219	3.72783	2.57296	0.944954	0.049273	0.00057499
CTAGTA	426	1.30275	1.48492	0.642202	0.000603477	5.81164e-08
ACTAGTA	195	0.59633	1.10975	0.318043	0.00374852	1.88789e-08
TACTAGTA	57	0.174312	0.485459	0.143731	3.05773e-05	1.12885e-06
### Cluster 3 ###
# Found in: BOXIINTPATPB, POLLEN1LELAT52, GT1GMSCAM4, HY5AT, BIHD1OS, CAATBOX1, WBOXATNPR1, WRKY71OS
CTTCTAA	134	0.409786	0.933719	0.281347	0.0126184	0.000128818
TCAGA	1246	3.8104	2.49786	0.951073	0.0203603	0.000294698
TCAGAA	397	1.21407	1.22539	0.651376	0.00180192	0.000105897
TTCAGAA	176	0.538226	0.818876	0.382263	0.000122022	2.20729e-05
TTAGAA	564	1.72477	1.83679	0.749235	0.0991314	0.000484265
ATTAGAA	203	0.620795	1.08504	0.394495	0.00457865	9.82738e-06
ATTAGAAG	71	0.217125	0.715884	0.149847	5.07837e-05	4.20376e-08
CTATA	1672	5.11315	3.34226	0.954128	0.443125	0.000640243
TATAGA	585	1.78899	2.01708	0.694192	0.273551	1.32174e-05
TATAGAAA	133	0.406728	0.981332	0.253824	0.0093147	1.07152e-05
TGGAA	1664	5.08869	2.54166	0.987768	0.330089	0.000357811
TGGAAA	580	1.7737	1.35824	0.804281	0.0236187	0.000624509
TGGCAA	415	1.26911	1.34814	0.654434	0.225637	0.00367879
TGTAA	1689	5.16514	2.99698	0.987768	0.0151755	7.92629e-05
TGTAAA	624	1.90826	1.58861	0.792049	0.0799403	0.000149124
TGAAAA	1034	3.16208	2.06501	0.935783	0.000284187	5.22353e-05
TGAAAAA	434	1.32722	1.19886	0.724771	1.80372e-07	5.42499e-06
TGCCA	1403	4.29052	2.48506	0.981651	0.0345429	0.00304353
TGCCAA	418	1.27829	1.43958	0.636086	0.339098	0.00159227
ATTGTCAA	58	0.17737	0.441406	0.155964	0.000368369	0.000131052
TTGTCAAA	84	0.256881	0.537357	0.214068	0.000140648	2.16693e-05
### Cluster 4 ###
# Found in: CURECORECR
TACTA	1877	5.74006	3.59447	0.951073	0.409894	2.60926e-18
ATACTA	516	1.57798	1.51623	0.730887	0.0260054	0.0017315
AGACTAG	76	0.232416	0.548382	0.186545	0.00738275	0.000674911
CTACTAG	133	0.406728	0.772037	0.287463	4.24588e-05	1.23942e-08
ACTAGTAG	63	0.192661	0.5329	0.146789	9.70259e-06	3.51663e-08
GTAGCA	336	1.02752	1.00572	0.633028	0.0122474	0.00280812
GTAGTA	525	1.6055	1.79032	0.672783	0.00920526	9.93327e-11
AGTAGTA	272	0.831804	1.28951	0.440367	7.71832e-05	4.30144e-13
AAGTAGTA	62	0.189602	0.450092	0.165139	0.000119479	3.0463e-05
CTACTAC	159	0.486239	0.914859	0.299695	0.015981	1.54057e-05
ACTACTAC	80	0.244648	0.645919	0.162085	0.0110314	6.41362e-05
GTACTA	432	1.3211	1.49135	0.639144	0.00467747	1.77692e-05
GTACTAC	145	0.443425	0.79506	0.311927	0.000190758	3.3006e-07
AGTACTAC	71	0.217125	0.604732	0.155964	0.00583331	3.41429e-05
CTAC	3887	11.8869	4.09326	1.0327	0.932407	0.00253503
ACTAC	1240	3.79205	2.47301	0.963303	0.00799471	8.81199e-06
ACTACT	542	1.65749	1.71487	0.709482	0.00490456	7.02055e-11
AGTAGTAC	83	0.253823	0.595428	0.19572	3.08287e-07	3.55469e-10
AGTAGTAG	88	0.269113	0.700192	0.174313	0.00177717	1.46581e-06
### Cluster 5 ###
# Found in: IBOX, GATABOX, GTGANTG10, IBOXCORE
CTTATAC	90	0.275229	0.583225	0.220184	0.00391363	0.000202191
GTATAAGA	40	0.122324	0.395336	0.100917	0.00163743	8.98213e-05
GATA	4814	14.7217	5.36658	1.0327	0.900045	0.0156215
TATCA	1614	4.93578	2.9302	0.972477	0.321067	0.00270953
GTGATA	341	1.04281	1.11344	0.648318	0.000414605	0.00250998
GTGATAAA	54	0.165138	0.417809	0.146789	8.86974e-05	5.27001e-05
TATAA	2911	8.90214	5.84637	0.984709	0.350647	9.99814e-06
TATAAA	1183	3.61774	2.83772	0.914373	0.160823	0.000902451
TATTAA	827	2.52905	2.05689	0.828746	0.0665479	0.00273732
TTAAAAA	841	2.57187	2.34492	0.813456	9.86936e-07	2.23139e-17
ATTAAAAA	235	0.718654	1.25388	0.406728	0.0510738	1.45862e-05
CTTAAA	569	1.74006	1.44935	0.801223	0.00010404	8.33927e-07
CTTAAAA	289	0.883792	0.982389	0.574924	5.0076e-07	5.95093e-07
CTTAAAAA	142	0.434251	0.68254	0.336391	2.22872e-05	6.56466e-06
TTTAAA	722	2.20795	1.85388	0.816514	0.000367053	0.000269622
TTTAAAA	716	2.1896	2.21632	0.724771	1.67374e-06	6.2883e-10
TTTAAAAA	378	1.15596	1.50945	0.550459	4.85818e-07	1.23853e-08
TTTTAAAA	191	0.584098	0.85212	0.406728	1.7906e-05	4.17518e-05
### Cluster 6 ###
# Found in: ACGTATERD1, IBOX, DOFCOREZM, NTBBF1ARROLB, TAAAGSTKST1, CAATBOX1
AACGT	707	2.16208	1.85103	0.816514	0.0424606	0.00241776
AAACGT	259	0.792049	1.02545	0.492355	0.0399699	0.00229205
AACTT	2265	6.92661	3.82261	0.990826	0.25473	1.44799e-09
AAACTT	937	2.86544	2.43451	0.874618	0.00433084	4.00654e-11
AAAACTT	362	1.10703	1.34011	0.617737	7.76214e-06	1.0728e-08
AAAACTTA	90	0.275229	0.577957	0.214068	0.00123549	6.19264e-05
AATT	6272	19.1804	8.27996	1.0327	0.522524	5.00186e-22
AAATT	4905	15	7.6009	1.0327	0.0453675	3.21544e-23
AAAATT	1850	5.65749	3.61768	0.957187	0.0657048	7.4884e-09
AAAAATT	661	2.02141	1.79606	0.779817	0.00376585	1.02301e-05
AAAAATTT	247	0.755352	1.02033	0.464832	0.000371003	1.39883e-05
AAGT	6105	18.6697	6.10317	1.0327	1	2.46463e-09
AAAGT	2214	6.77064	3.60674	1.0327	0.00351737	7.95723e-12
AAAAGT	907	2.7737	2.16396	0.883792	0.0133772	4.70537e-09
AAAAGTT	402	1.22936	1.44184	0.593272	0.000857926	3.97123e-09
AAAAGTTT	167	0.510703	0.866842	0.354741	0.000150504	5.15645e-06
AAAGTT	939	2.87156	2.53091	0.871563	0.000452923	1.39571e-11
AAACTTT	415	1.26911	1.79561	0.581042	0.000322513	1.32928e-09
AAAACTTT	185	0.565749	1.07279	0.376147	6.98479e-07	8.26223e-09
AAATTT	1018	3.11315	2.32182	0.874618	0.0112917	5.0238e-09
AAAATTT	793	2.42508	2.23943	0.755352	0.00344292	4.47785e-10
AAAATTTT	159	0.486239	0.777529	0.351682	0.000478786	4.87188e-05
CTTA	4529	13.8502	4.90199	1.0327	0.805559	0.000540229
ACTTA	1368	4.18349	2.35853	0.966361	0.0236179	0.00441683
AACTTA	504	1.54128	1.36267	0.727829	0.0284001	0.0012526
AAACTTA	205	0.626911	0.86467	0.428135	0.0031458	0.000663772
ATTTA	3295	10.0765	5.29875	1.0327	0.0417733	2.77064e-08
AATTTA	1285	3.92966	3.03969	0.896024	0.168419	1.69812e-10
AAATTTA	550	1.68196	1.8597	0.663609	0.00782901	4.56678e-07
AAATTTAA	225	0.688073	0.983322	0.428135	0.000113655	9.00722e-06
TACA	5714	17.474	6.34665	1.0327	0.926934	0.000285523
ATGTA	1860	5.68807	3.16623	0.984709	0.0261681	0.000883797
AATGTA	499	1.52599	1.40937	0.761468	5.84829e-05	3.61372e-05
AAATGTA	209	0.639144	0.859235	0.452599	0.000100266	1.10904e-05
AAAATGTA	95	0.29052	0.614306	0.226374	0.000633005	8.69497e-06
CTGTA	1006	3.07645	2.23613	0.889908	0.428992	0.000262994
ACTGTA	356	1.08869	1.18403	0.608563	0.00174895	2.95147e-05
ACTTTA	499	1.52599	1.45001	0.730887	0.00590965	0.000180428
AACTTTA	224	0.685015	1.02947	0.455657	0.0002503	2.914e-05
AAACTTTA	108	0.330275	0.871447	0.226374	0.00103416	2.13367e-05
GTTTA	1758	5.37615	3.02827	0.975535	0.403385	5.04782e-06
AGTTTA	608	1.85933	1.97657	0.779817	0.0490688	0.00031118
ACAATTTA	86	0.262997	0.693752	0.180429	0.0186543	8.90981e-05
### Cluster 7 ###
# Found in: GTGANTG10, WRKY71OS, BIHD1OS, TGTCACACMCUCUMISIN
TCACA	1557	4.76147	2.61809	0.978593	0.21871	0.000296654
ATCACA	503	1.53823	1.33784	0.752294	0.00301371	0.00223095
ATCACATC	77	0.235474	0.538626	0.183487	0.00121978	0.000136733
ATGTG	1905	5.82569	2.83224	0.990826	0.325323	7.90712e-07
ATGTGA	562	1.71865	1.5406	0.743119	0.0622186	1.86982e-06
ATGTGAC	141	0.431193	0.73406	0.327217	0.00231018	0.000203152
ATGTGACA	72	0.220183	0.501212	0.186545	8.12727e-05	3.39925e-05
GCACA	1213	3.70948	2.16971	0.969419	0.0223866	0.0092404
ATGTGC	354	1.08257	1.09596	0.639144	0.0161362	0.00380196
GATGTGA	196	0.599388	0.8857	0.400612	0.00011951	8.67449e-07
CGATGTGA	67	0.204893	0.539771	0.162085	7.51419e-07	1.65415e-08
### Cluster 8 ###
# Found in: WRKY71OS, WBOXHVISO1, GTGANTG10, CPBCSPOR, IBOX
CGTAAG	114	0.348624	0.611453	0.284405	0.00337745	0.00144307
GTCA	4463	13.6483	4.5321	1.0327	0.971315	3.33924e-06
AGTCA	1188	3.63303	2.08824	0.978593	0.000865068	4.34882e-07
AGTCAG	216	0.66055	0.869674	0.452599	0.0109318	0.000853809
AGTGAG	301	0.920489	1.092	0.550459	0.0610396	0.00088287
AGTGAGC	76	0.232416	0.48945	0.204894	0.000388439	0.000200982
CTAAAA	814	2.4893	1.81879	0.877676	0.0148704	0.000553923
CTAATA	481	1.47095	1.47089	0.703364	0.042037	0.000950797
CTAAAC	479	1.46483	1.54776	0.709482	0.0035468	2.91814e-06
ACTAAAC	175	0.535168	0.830139	0.370031	0.00168388	4.13227e-05
AACTAAAC	121	0.370031	0.691199	0.269114	8.19052e-07	8.16824e-09
GTTAAA	479	1.46483	1.33335	0.755352	0.000101893	0.00149145
GTAAC	788	2.40979	1.94031	0.859327	0.38498	0.0042127
GTTACA	311	0.95107	1.25522	0.547401	0.15132	0.001765
AGCTATAG	52	0.159021	0.474844	0.122324	3.16964e-05	6.73236e-07
CTTAA	1486	4.54434	2.53242	0.981651	0.00261131	4.77069e-06
ACTTAA	450	1.37615	1.28355	0.685015	0.0381684	0.00362821
AGGCTTAA	47	0.143731	0.436292	0.113154	0.00118454	0.000133284
### Cluster 9 ###
# Found in: PREATPRODH, MYCATERD1, MYCATRD22
CACTC	980	2.99694	1.99464	0.938838	0.0667361	0.00369142
CACTCA	271	0.828746	1.04984	0.522936	0.0246828	0.000883079
ATGAGTG	89	0.272171	0.587267	0.214068	0.0155605	0.000558408
ACATA	1965	6.00917	3.45481	0.993884	0.0234689	0.000643079
CACATA	508	1.55352	1.39988	0.737003	0.0694259	0.000326748
CACATGA	146	0.446483	0.656218	0.360856	7.16364e-05	0.000128055
ACATC	1392	4.25688	2.311	0.984709	0.0746621	0.00441471
CACATC	456	1.3945	1.26117	0.724771	0.00704886	0.000421318
CACATCG	121	0.370031	0.673269	0.290529	9.82407e-07	3.34202e-08
CACATCGA	47	0.143731	0.414731	0.125382	1.45396e-05	1.62517e-06
### Cluster 10 ###
AATGT	1770	5.41284	2.9143	0.981651	0.180388	2.86933e-06
AAATGT	709	2.1682	1.75899	0.822633	0.0208167	5.50724e-06
AAAATGT	302	0.923547	1.08519	0.556575	0.00114638	8.54773e-06
TCA	22557	68.9817	12.6145	1.0327	1	2.73988e-08
ATGA	6664	20.3792	6.08075	1.0327	1	0.00740805
AATGA	1873	5.72783	2.7599	0.990826	0.288484	0.00154269
AAATGA	766	2.34251	1.70593	0.889908	0.0061456	0.00241301
AAAATGA	340	1.03976	1.09556	0.642202	1.25603e-06	4.74805e-06
AAAATGAA	142	0.434251	0.725963	0.318043	0.00166485	2.52287e-05
TAAAACGA	53	0.16208	0.443815	0.134557	0.000487776	1.85148e-05
### Cluster 11 ###
# Found in: ACGTATERD1, ACGTTBOX, ROOTMOTIFTAPOX1, CAATBOX1, WBOXATNPR1, WRKY71OS
AACGTT	108	0.330275	0.606616	0.266056	0.00494834	0.00280886
ACAT	7020	21.4679	6.80111	1.0327	0.982497	1.79237e-09
AACAT	2095	6.40673	3.35691	0.987768	0.482457	0.00071029
AACATT	601	1.83792	1.60314	0.792049	0.0199564	0.00176877
AAATGTT	262	0.801223	1.03173	0.489297	0.0163843	0.000495478
ACATTC	307	0.938838	0.959065	0.602446	0.00187489	0.00129349
AACATAC	119	0.363914	0.639414	0.290529	0.00076728	9.25835e-05
AACATACT	43	0.131498	0.355583	0.125382	7.20228e-05	0.00010975
CTGA	4182	12.789	5.5063	1.0327	0.737917	1.779e-05
ACTGA	1142	3.49235	2.37323	0.944954	0.0413528	6.16394e-07
AACTGAA	178	0.544343	0.826005	0.382263	0.000467942	3.11273e-05
AATGTAA	193	0.590214	0.837005	0.428135	4.80191e-06	3.28355e-06
AAATGTAA	81	0.247706	0.521512	0.207952	0.000121071	2.29326e-05
TGAA	7149	21.8624	6.58113	1.0327	0.994131	1.48512e-06
ATGAA	2249	6.87768	2.91946	1.0327	0.0794009	0.00165096
ATATGAA	270	0.825688	0.98469	0.532112	0.000437648	0.00032912
AATATGAA	111	0.33945	0.638522	0.27523	4.21134e-05	2.74085e-05
ATTC	5595	17.1101	6.28333	1.0327	0.97705	9.21872e-05
AATTC	1969	6.02141	3.86897	0.978593	0.32256	8.85941e-06
AATTCA	712	2.17737	1.77626	0.837923	0.00693743	0.00278903
AATTGA	635	1.9419	1.66075	0.795107	0.104731	0.00134345
AATTGAC	123	0.376147	0.637114	0.302753	0.000167048	0.00010639
AATTGT	594	1.81651	1.70356	0.770642	0.0933895	0.000225485
AATTGTAT	92	0.281346	1.02285	0.149847	0.160407	6.95924e-05
### Cluster 12 ###
# Found in: POLLEN1LELAT52, GT1GMSCAM4, GATABOX, ROOTMOTIFTAPOX1, POLASIG3
GAAATA	641	1.96024	2.23571	0.770642	0.440796	0.00101715
AGAAATA	278	0.850153	1.71845	0.455657	0.261979	0.000245078
ATTTC	2193	6.70642	4.04705	0.990826	0.143719	7.05933e-05
AATTTC	760	2.32416	1.98745	0.853211	0.0217166	0.00421781
GAAATTA	212	0.648318	0.871844	0.452599	0.00142622	0.000144604
GAATAA	498	1.52294	1.37204	0.752294	0.0224163	0.00221409
GAAAAA	1508	4.61162	2.83581	0.972477	0.003756	1.4411e-09
AGAAAAA	641	1.96024	1.72983	0.810398	0.000516144	1.21315e-06
GAAAA	3554	10.8685	4.50801	1.0327	0.608497	1.19231e-08
AGAAAA	1426	4.36086	2.78782	0.960245	0.104023	1.61086e-07
GAAAAAA	670	2.04893	1.9214	0.788991	0.000527272	5.94725e-07
AGAAAAAA	314	0.960245	1.16062	0.574924	5.98501e-06	3.4791e-07
ATTA	9166	28.0306	12.332	1.0327	0.824763	3.25542e-16
AATTA	3608	11.0336	6.86627	0.981651	0.659318	1.80304e-12
AAATTA	1288	3.93884	2.72534	0.941896	0.00486477	2.53055e-06
AAATTAA	480	1.46789	1.34938	0.730887	0.000189625	0.00121204
GAATTA	488	1.49235	1.73093	0.697248	0.227972	0.00184767
GAATTAA	194	0.593272	1.10725	0.373089	0.05744	0.000159019
GAACTA	340	1.03976	1.09835	0.617737	0.0207385	0.00161978
GAACTAAA	86	0.262997	0.57305	0.201836	0.000837052	6.43616e-05
AATAC	1459	4.46177	2.75463	0.972477	0.0888464	0.00972319
AATATC	482	1.47401	1.40067	0.733945	0.0342366	0.00424875
AATATT	603	1.84404	1.72679	0.764526	0.0220213	0.000172999
AAATATT	544	1.66361	1.75659	0.645262	0.00861032	3.48202e-06
TATA	5510	16.8502	11.0409	1.0327	0.327053	2.06737e-09
ATATA	4931	15.0795	16.1108	0.990826	0.0465115	1.12927e-10
AATATA	1208	3.69419	2.86571	0.905199	0.0105745	0.00179383
ATATG	2413	7.3792	4.14898	0.990826	0.119796	0.00052128
AATATG	738	2.25688	1.71557	0.831804	0.158347	2.26107e-05
ATATAT	1295	3.96024	6.9389	0.828746	0.00132517	1.11421e-05
ATATATA	1484	4.53823	12.1619	0.666667	0.000790414	3.98022e-07
CTAA	5448	16.6606	6.47586	1.0327	0.932407	0.00365021
ACTAA	1692	5.17431	2.8963	0.975535	0.199585	2.6368e-05
ACTAAT	577	1.76453	1.54926	0.795107	2.08989e-05	1.51941e-06
AACTAAT	216	0.66055	0.866151	0.480122	0.000242012	0.00129504
ATTATTA	391	1.19572	3.22712	0.547401	0.142552	0.00025462
ATAATAAT	195	0.59633	3.04538	0.272172	0.419713	2.11716e-05
ATAAT	2902	8.87462	5.53937	0.987768	0.389124	4.26196e-06
AATAAT	1146	3.50459	3.94137	0.899083	0.114476	6.64927e-05
AATAATA	445	1.36086	3.28346	0.611621	0.0374078	1.37566e-05
TAATAATA	187	0.571865	3.08992	0.250766	0.298583	2.04428e-06
### Cluster 13 ###
# Found in: ELRECOREPCRP1, WBOXATNPR1, WRKY71OS, QELEMENTZMZM13, WBOXHVISO1, DOFCOREZM
GGTCAA	357	1.09174	1.1296	0.626911	0.00034787	4.87683e-07
AGGTCAA	93	0.284404	0.548979	0.241598	0.000222659	7.0192e-05
GTCAA	1446	4.42202	2.48282	0.978593	0.023535	1.42766e-10
AGTCAA	468	1.43119	1.4209	0.721713	0.000206214	4.40884e-08
AAGTCAA	199	0.608563	0.860083	0.422018	6.65055e-06	2.51718e-07
AAAGTCAA	86	0.262997	0.604221	0.198778	0.000449134	0.000103288
GGTCA	985	3.01223	2.0273	0.932722	0.0376349	0.00013772
AGGTCA	246	0.752294	0.943245	0.495413	0.0807808	0.00188356
TGACCA	346	1.0581	1.04031	0.639144	0.00478467	0.00267124
AAGGGTCA	26	0.0795107	0.390768	0.0581042	0.00442008	2.20299e-05
GATCCA	416	1.27217	1.45133	0.636086	0.113313	1.91316e-05
GGATCCA	111	0.33945	0.800079	0.223243	0.00573014	0.000341772
AGAGTC	199	0.608563	1.14124	0.388379	0.162811	0.00425164
AGAGTCCA	46	0.140673	0.830477	0.0611621	0.100538	2.66134e-05
GGACTCTA	39	0.119266	0.770933	0.0489297	0.159901	6.12509e-05
### Cluster 14 ###
# Found in: BIHD1OS, GTGANTG10, WRKY71OS, ASF1MOTIFCAMV, CAATBOX1, CCAATBOX1, TATCCAOSAMY, MYBST1, GATABOX
ACTGC	976	2.98471	2.18762	0.892966	0.231807	1.35532e-05
ACTGCAC	96	0.293578	0.589968	0.238533	0.000182798	2.3469e-05
ATTTCA	737	2.25382	1.76435	0.856269	0.00286003	0.00070029
ACTGAAAT	66	0.201835	0.538087	0.159022	0.000442632	1.26964e-05
GTGACA	362	1.10703	1.14573	0.639144	0.0257197	0.00248302
AGTGACA	104	0.318043	0.597967	0.25994	0.00141435	0.000285842
GTGA	4706	14.3914	4.64518	1.0327	0.982497	0.00217248
AGTGA	1293	3.95413	2.30032	0.957187	0.36295	8.54486e-08
AGTGAC	244	0.746177	0.908561	0.516822	0.000973381	0.000298194
AGTGACGA	25	0.0764526	0.287819	0.0703364	0.000194488	6.47975e-05
GTCCA	1137	3.47706	2.10691	0.951073	0.253447	0.000773107
AGTCCA	311	0.95107	1.30538	0.550459	0.169166	0.00146659
AGTCCAT	119	0.363914	0.988766	0.241598	0.0433515	0.000130662
ATGGA	1888	5.7737	2.66088	0.987768	0.521875	1.05939e-05
ACTCCAT	143	0.437309	0.669257	0.351682	0.00113038	0.000379919
TCCA	6142	18.7829	4.66216	1.0327	1	2.89197e-07
ATCCA	1762	5.38838	2.77587	0.987768	0.400817	0.000125738
ATCCAT	567	1.73394	1.46921	0.801223	0.0121217	0.00417485
ATGGATC	146	0.446483	0.731162	0.339451	8.68383e-06	1.4149e-07
ATTGTA	533	1.62997	1.69206	0.740061	0.0309705	0.00172122
AATACAAT	97	0.296636	1.06691	0.159022	0.222993	0.000142752
TGCAA	1912	5.84709	3.32093	0.975535	0.435861	0.000293254
ATTGCA	500	1.52905	1.39623	0.749235	0.0186441	0.00402854
TCCAA	1952	5.96942	2.74486	0.996942	0.160021	1.83084e-06
ATTGGA	468	1.43119	1.29242	0.727829	0.0645566	0.00242919
ATTGGATA	49	0.149847	0.365389	0.146789	3.22887e-05	0.000174147
### Cluster 15 ###
# Found in: WBOXATNPR1, WRKY71OS, WBOXHVISO1, ELRECOREPCRP1
GTCAAC	295	0.902141	1.0059	0.574924	0.00889914	0.00373752
AGTCAAC	109	0.333333	0.622382	0.266056	9.08832e-05	1.65321e-05
TCAAA	2660	8.13456	4.12869	1.0327	0.083727	0.00174159
GTCAAA	581	1.77676	1.62803	0.785933	9.01566e-06	2.06567e-08
AGTCAAA	196	0.599388	1.02644	0.385321	0.00936529	6.60835e-05
AAGTCAAA	85	0.259939	0.603013	0.19572	0.00104076	0.000124079
GGTCAAA	165	0.504587	0.781559	0.363914	8.80561e-05	1.27922e-05
ATTTGACC	58	0.17737	0.474785	0.149847	1.02465e-05	7.82623e-07
### Cluster 16 ###
# Found in: AT1BOX, POLASIG1, WRKY71OS, DOFCOREZM, IBOX, POLLEN1LELAT52
TAATA	2709	8.2844	5.62447	0.993884	0.043635	8.67853e-08
ATAATA	1004	3.07034	3.76016	0.877676	0.0232104	0.000138656
AATTAT	1024	3.1315	2.48872	0.880734	0.13251	0.00142621
AATTAGT	238	0.727829	1.04746	0.455657	0.000505629	3.28174e-05
TAAA	11115	33.9908	13.8077	1.0327	0.932407	1.54615e-28
ATAAA	3679	11.2508	5.55193	1.0327	0.192946	9.81668e-06
AATAAA	1374	4.20183	2.81688	0.948012	0.136871	0.00239006
TTAA	4790	14.6483	6.79147	0.996942	0.729748	8.63114e-15
ATTAA	3164	9.67584	5.79139	0.972477	0.89849	2.87617e-08
AATTAA	1386	4.23853	3.45853	0.905199	0.196784	3.43682e-07
ATTAAAT	380	1.16208	1.2736	0.611621	0.00270324	0.000229317
AATGAC	368	1.12538	1.06925	0.678899	0.000340138	0.00180492
AATAACT	185	0.565749	1.06993	0.351682	0.0033001	3.37677e-08
AATAAGGA	52	0.159021	0.676678	0.0856269	0.155424	5.5602e-05
TAAAA	4624	14.1407	7.26214	0.996942	0.543402	7.53511e-19
ATTTTA	1343	4.10703	2.79211	0.951073	0.00542108	0.000115907
ATTTAA	1095	3.34862	2.53915	0.880734	0.0523858	0.000168227
AATTTAA	442	1.35168	1.40614	0.642202	0.00265042	0.000212521
GTAAA	1676	5.12538	2.78367	0.978593	0.154609	2.55944e-06
ATTTAC	507	1.55046	1.31204	0.770642	0.000342064	0.000157575
AATTTAC	198	0.605505	0.860464	0.422018	0.00150394	0.000664821
ATAAAT	1174	3.59021	2.6109	0.932722	0.0486369	0.00120172
AATTTAT	411	1.25688	1.34372	0.623853	0.0738021	0.000679404
ACTTTTC	181	0.553517	0.84015	0.385321	0.00420767	9.93714e-05
AACTTTTC	92	0.281346	0.682046	0.19572	0.00582832	3.165e-05
CTTAC	770	2.35474	1.6487	0.889908	0.0542222	0.00501927
ACTTAC	243	0.743119	0.846692	0.544343	9.11151e-05	0.00653886
ACTTTC	401	1.2263	1.46858	0.642202	0.0502838	0.00164038
ACTTTCT	159	0.486239	0.741286	0.363914	3.84543e-05	1.44984e-06
AGAAAGTC	38	0.116208	0.339022	0.110092	2.42083e-05	0.00010779
### Cluster 17 ###
# Found in: WBOXHVISO1, WRKY71OS, GTGANTG10, BIHD1OS, CURECORECR, MYB2AT
CAGTCA	253	0.7737	0.933989	0.501529	0.0229471	0.000751244
TCAGTCA	90	0.275229	0.528194	0.238533	0.000185425	0.000220206
AGTG	4254	13.0092	4.14529	1.0327	0.994131	0.000407155
CACTG	1051	3.21407	2.16238	0.917431	0.621188	0.000728187
ACACTG	258	0.788991	0.945681	0.516822	0.0298418	0.0037226
CAGTGA	331	1.01223	1.06365	0.614679	0.000646916	5.09266e-06
CAGTGACA	40	0.122324	0.354555	0.113154	0.00022053	0.000130917
AGTAC	1234	3.7737	2.70985	0.911315	0.334452	0.000467376
CAGTAC	260	0.795107	1.09666	0.483182	0.052074	0.00126234
AGTACTG	96	0.293578	0.676871	0.201836	0.0273082	0.00069979
GTTA	4198	12.8379	4.99798	1.0327	0.824763	0.00870448
AGTTA	1404	4.29358	2.46059	0.963303	0.2712	0.000257412
CAGTTA	248	0.75841	0.928506	0.529052	0.00143581	0.00376917
CAGTTC	252	0.770642	1.01336	0.495413	0.0524964	0.00230156
CAGTTCAC	32	0.0978593	0.317041	0.0917431	2.99751e-05	2.43311e-05
CAGTTGCG	20	0.0611621	0.252066	0.0581042	0.000206262	0.000121256
### Cluster 18 ###
# Found in: POLLEN1LELAT52, DOFCOREZM
ATTATG	488	1.49235	1.22378	0.792049	3.06123e-05	0.0427422
CAAAA	3477	10.633	4.20425	1.0327	0.487137	1.60354e-07
ATTTTG	1184	3.6208	2.26729	0.941896	0.00614829	6.97913e-09
ATTTTGG	331	1.01223	1.10317	0.596332	0.000194523	3.20313e-05
CAA	25974	79.4312	14.1285	1.0327	1	2.6342e-06
ACAA	7578	23.1743	6.28358	1.0327	1	4.23459e-05
CACAA	1760	5.38226	2.73007	0.990826	0.178117	0.00419933
CCACAAA	158	0.48318	0.741223	0.373089	0.00266802	0.000429187
AGAAT	1585	4.84709	2.77514	0.966361	0.691844	0.00564662
ACGAAT	307	0.938838	1.11533	0.547401	0.0385876	0.000654344
AGAA	7607	23.263	7.91881	1.0327	0.982497	2.4348e-06
AAGAA	2758	8.43425	4.2406	1.0327	0.378706	0.00363389
AAGAAA	1210	3.70031	2.46977	0.944954	0.130278	0.00111293
AAGAAAA	594	1.81651	1.62454	0.755352	0.159914	0.000516628
GTA	16793	51.3547	12.5531	1.0327	1	1.97903e-10
AGTA	5680	17.37	6.71805	1.0327	0.859192	9.7783e-19
AAGTA	1571	4.80428	2.92802	0.981651	0.108009	0.000837951
AAAGTA	578	1.76758	1.64636	0.785933	0.0484536	0.000707153
CAGTA	1043	3.1896	2.22596	0.917431	0.0589254	5.87507e-07
ACAGTA	376	1.14985	1.18303	0.645262	0.0074959	0.000222106
CAGA	4156	12.7095	5.3236	1.0327	0.869086	0.00812982
CAGAA	1288	3.93884	2.64447	0.975535	0.000363775	0.000128161
ACAGAA	389	1.1896	1.24915	0.639144	0.0369376	0.00145175
GACAGAA	98	0.299694	0.581651	0.244649	0.0011255	8.66743e-05
### Cluster 19 ###
# Found in: DOFCOREZM, TBOXATGAPB, WBOXATNPR1, WRKY71OS
GCCAAA	450	1.37615	1.31648	0.721713	0.00231865	0.00185551
ACTTTGGC	33	0.100917	0.348302	0.0856269	0.00189355	0.000126293
ATTTCGA	115	0.351682	0.612202	0.284405	0.000161406	0.000310222
ATTTGAC	189	0.577982	0.841873	0.412844	3.3913e-05	8.40559e-07
ATTTTGAC	75	0.229358	0.500147	0.198778	0.000177208	7.8471e-05
### Cluster 20 ###
# Found in: POLLEN1LELAT52, POLASIG2, IBOX
CTGAAC	296	0.905199	1.08374	0.547401	0.0185788	0.00185803
ATTCA	1904	5.82263	3.04287	0.990826	0.0811793	0.00093531
ATTCAG	359	1.09786	1.1846	0.623853	0.000901574	0.000226815
AATTCAG	148	0.452599	0.692942	0.354741	5.67364e-05	0.000370616
GAAA	8597	26.2905	8.04221	1.0327	0.988297	3.80837e-09
AGAAA	3190	9.75535	4.62225	0.996942	0.776998	6.55349e-10
CAGAAA	483	1.47706	1.38976	0.730887	0.0477655	0.00382159
CTGAAA	502	1.53517	1.52185	0.694192	0.171373	0.00113551
ACTGAAA	180	0.550459	0.840339	0.382263	0.000533698	4.50479e-06
TGAAA	2671	8.1682	3.61603	0.996942	0.0418047	4.4565e-09
ATGAAA	846	2.58716	1.83848	0.880734	0.00346573	2.2509e-05
TTAAA	3639	11.1284	6.4922	0.990826	0.157941	2.89576e-18
ATTAAA	1146	3.50459	2.727	0.905199	0.133025	2.33773e-06
AATTAAA	493	1.50765	1.69883	0.709482	0.00110332	2.34582e-05
GTAAAA	673	2.0581	1.77813	0.788991	0.453281	0.00032131
TTAAAA	1663	5.08563	3.67885	0.941896	0.00064576	3.7577e-16
ACTTAAAA	110	0.336391	0.603245	0.278288	7.6084e-05	9.07733e-05
CACA	6033	18.4495	6.29035	1.0327	0.954312	5.26613e-08
ACACA	1816	5.55352	3.68766	0.975535	0.368517	0.00171323
TACACA	414	1.26606	1.09188	0.746177	0.000172228	0.0421065
TGCACA	421	1.28746	1.2957	0.672783	0.0458699	0.00337328
TAAACA	661	2.02141	1.62252	0.847095	0.000534527	0.000807688
CTAAACA	196	0.599388	0.949038	0.397554	0.00514574	0.000111196
ACTAAACA	94	0.287462	0.592973	0.223243	7.1416e-05	4.49202e-06
TCCAAA	755	2.30887	1.61965	0.892966	0.00179758	0.000168027
TCTAAA	681	2.08257	1.76854	0.804281	0.0539185	3.18511e-06
GTTTAGA	143	0.437309	0.755135	0.321101	0.00592565	0.000445399
TCTGAA	470	1.43731	1.55477	0.694192	0.00102941	1.29392e-05
TCTTAA	466	1.42508	1.33629	0.718654	0.00667094	0.000310968
TCTTAAA	187	0.571865	0.835126	0.400612	0.00400664	0.000128253
ATCTTAAA	74	0.2263	0.486056	0.198778	5.07876e-05	2.68441e-05
### Cluster 21 ###
ACTG	4031	12.3272	5.07135	1.0327	0.729273	3.62328e-13
AACTG	1219	3.72783	2.30063	0.960245	0.0526547	9.80394e-06
AACTGC	299	0.914373	1.05738	0.574924	0.00085638	3.08614e-05
CTA	18750	57.3394	14.2916	1.0327	1	2.41033e-06
ACTA	5585	17.0795	6.08601	1.0327	0.859192	2.9483e-11
AACTA	1817	5.55657	2.78962	0.981651	0.222808	0.00122072
AACTAA	675	2.06422	1.68792	0.831804	0.00562975	0.000179255
AACTAAA	313	0.957187	1.08281	0.581042	6.05391e-05	1.62864e-05
ATTTG	2792	8.53823	3.78766	0.996942	0.469498	9.91949e-05
AATTTG	1007	3.07951	2.22162	0.905199	0.00221879	1.71921e-06
AATTTGA	350	1.07034	1.34025	0.587156	0.000833412	0.000650509
AGTAG	1453	4.44343	2.70954	0.966361	0.148062	9.62571e-13
AAGTAG	369	1.12844	1.20727	0.614679	0.206485	0.00134194
AATTAGGC	75	0.229358	0.595082	0.152905	0.00308051	1.27346e-05
### Cluster 22 ###
# Found in: CAATBOX1, TATABOX5
CACAC	1450	4.43425	3.37754	0.966361	0.185269	0.000655559
CAAACA	701	2.14373	1.75245	0.853211	0.0116406	0.000818722
AGTTTG	563	1.72171	1.4794	0.798165	0.00976014	0.00289259
AAGTTTG	230	0.703364	1.06978	0.431193	0.00495248	4.85947e-05
AATTCG	317	0.969419	1.23864	0.577982	0.00127003	0.000162147
ATTAG	1782	5.44954	3.59617	0.981651	0.101107	2.88378e-06
AATTAG	699	2.13761	2.20009	0.788991	0.0562003	5.33354e-06
AAATTAG	251	0.767584	0.986664	0.486239	0.0145213	9.48828e-05
ATTG	6230	19.052	6.30133	1.0327	1	2.00855e-05
AATTG	2060	6.29969	3.32566	0.981651	0.458178	5.49194e-07
AAATTG	824	2.51988	1.95016	0.859327	0.100719	2.59568e-06
CAAATTG	178	0.544343	0.818567	0.391437	0.00389701	0.000157085
CAATTA	538	1.64526	1.53137	0.746177	0.0649004	0.000659734
CAATTAG	122	0.373089	0.713528	0.281347	0.00101824	5.51141e-05
ATAAG	1557	4.76147	2.64713	0.981651	0.0559746	0.00205541
AAATAAG	248	0.75841	1.23891	0.431193	0.103917	0.000127593
AAAATAAG	120	0.366972	0.908612	0.229359	0.0381452	4.93946e-05
AAATAAGG	63	0.192661	0.697006	0.119266	0.0297251	1.1443e-05
ACA	23275	71.1774	13.5885	1.0327	1	8.50859e-12
AACA	7282	22.2691	6.67927	1.0327	0.988297	0.000385545
AAACA	2877	8.79817	3.97803	1.0327	0.154344	2.39455e-05
AAACAT	861	2.63303	1.93152	0.883792	0.0306871	0.00100317
AAACAGGG	46	0.140673	0.396965	0.125382	8.13723e-05	1.80214e-05
CCTGTTTA	39	0.119266	0.384519	0.100917	0.000662243	4.96095e-05
### Cluster 23 ###
ACAGGGC	65	0.198777	0.462937	0.174313	0.000519156	0.000118931
AACAGGGC	31	0.0948012	0.322742	0.0856269	0.00031335	9.00428e-05
ACAGCG	203	0.620795	0.818327	0.452599	0.00121737	0.00153652
ATACAGCG	16	0.0489297	0.242421	0.0428135	0.000371533	4.51872e-05
### Cluster 24 ###
CTAAA	2118	6.47706	3.42664	0.990826	0.0895313	8.60993e-06
ACTAAA	673	2.0581	1.78671	0.844037	0.000644019	0.0050827
CTGAA	1420	4.34251	3.04986	0.960245	0.0108105	1.48556e-07
ACTGAA	423	1.29358	1.40098	0.636086	0.0200578	5.40819e-07
TGCA	3159	9.66055	4.29754	1.0327	0.587542	0.005755
CTGCA	1333	4.07645	3.00412	0.932722	0.277915	0.00273038
ACTGCA	359	1.09786	1.30965	0.590214	0.0279826	4.89524e-05
CGCTGAA	56	0.171254	0.508069	0.134557	0.0144272	0.000544443
GCGCTGAA	22	0.0672783	0.3852	0.0397554	0.0546284	0.000123345
### Cluster 25 ###
GTGCAA	375	1.14679	1.18986	0.657492	0.0109652	0.000731756
GTCCAA	365	1.11621	1.10266	0.648318	0.0112332	0.000560411
GTCCAAA	153	0.46789	0.736578	0.339451	0.0211024	0.00046272
GTCCATA	111	0.33945	1.01264	0.214068	0.0155958	2.18042e-06
AGTCCATA	55	0.168196	0.859822	0.0764526	0.0613461	1.1309e-06
ATATGGAC	58	0.17737	0.856193	0.0917431	0.161078	6.77116e-05
### Cluster 26 ###
CCCCCCC	266	0.813456	2.54598	0.155964	0.704249	0.000144774
CCCCCCCC	206	0.629969	2.241	0.107034	0.0817711	2.00719e-06

## Sheet: Supplementary Table 4-2
Supplementary Table 4-2. Overrepresented cis-acting elements of DTY-IL upregulaed DEGs in flag-leaf under drought stress.
Motif	Total Hits	Mean Hits	Standard Deviation	Hit Prob	Hit Seq	Hit P-value	Mean P-value
### Cluster 0 ###
# Found in: CURECORECR
GTAC	489	6.60811	3.11846	1.074	0.243677	1.53754e-06
AGTAC	326	4.40541	2.87072	0.972974	0.0203701	7.54519e-06
GTACTA	128	1.72973	1.6382	0.743244	0.00128265	3.5194e-07
GTACTAC	47	0.635135	0.980545	0.432432	6.02941e-05	7.20777e-07
### Cluster 1 ###
# Found in: GTGANTG10
ACAC	1134	15.3243	5.32487	1.074	0.99476	0.0018089
AACAC	349	4.71622	2.01025	0.986487	0.300717	0.00177353
ACA	5407	73.0676	13.2209	1.074	1	1.44209e-07
AACA	1731	23.3919	6.36676	1.074	0.997339	0.000137999
ACACA	452	6.10811	2.96633	0.986487	0.353217	0.000343016
CAG	3654	49.3784	16.105	1.074	0.997339	0.000145644
ACAG	981	13.2568	4.23327	1.074	0.967456	0.000361684
ATG	5443	73.5541	14.4485	1.074	1	0.0157015
ACAT	1592	21.5135	5.91892	1.074	0.996012	0.00194491
ATGTG	443	5.98649	2.72374	0.986487	0.721334	0.00216884
ATGTGA	142	1.91892	1.47737	0.837839	0.00582621	0.000222992
AATGTGA	47	0.635135	0.798213	0.472973	0.000103397	3.0814e-05
### Cluster 2 ###
# Found in: ROOTMOTIFTAPOX1
TATA	1293	17.473	10.1944	1.074	0.77653	2.03084e-05
ATATA	1197	16.1757	13.9965	0.986487	0.470254	2.57617e-08
ATATAT	317	4.28378	5.7033	0.91892	0.000337586	0.000324309
ATAT	1454	19.6486	10.7671	1.074	0.861153	1.72501e-05
AATAT	804	10.8649	6.65222	0.986487	0.644195	0.00222734
TATATA	300	4.05405	6.02448	0.837839	0.0195026	0.000210364
ATATATA	366	4.94595	10.844	0.743244	0.00258859	3.26859e-05
### Cluster 3 ###
ACTG	896	12.1081	4.9253	1.074	0.931048	0.00214797
CAGTA	246	3.32432	2.11882	0.932433	0.159204	0.0015572
ACT	4376	59.1351	11.5715	1.074	1	0.000163633
ACTA	1293	17.473	6.12532	1.074	0.966239	4.16173e-05
TACTA	415	5.60811	3.45949	0.986487	0.0873455	0.000153535
CAGCTA	84	1.13514	0.990827	0.675677	0.00159005	0.000350533
CTAGCTA	68	0.918919	2.39231	0.337838	0.0770711	2.16525e-06
### Cluster 4 ###
# Found in: GT1GMSCAM4
CAAA	2203	29.7703	7.81293	1.074	1	0.000126863
CAGA	1013	13.6892	5.39751	1.074	0.968746	0.000246848
TCAA	1652	22.3243	5.6952	1.074	0.997339	0.00467117
TAAA	2400	32.4324	14.9757	1.074	0.984287	0.002001
GTAAA	398	5.37838	3.24954	0.95946	0.773163	0.000880869
GAAAAA	368	4.97297	3.12779	0.972974	0.158738	9.44337e-06
TAAAA	1031	13.9324	8.5887	1.074	0.704822	0.000114406
TAAAAA	444	6	4.73914	0.972974	0.0840826	5.96961e-05
AAA	11306	152.784	51.6943	1.074	1	1.15457e-27
AAAA	4761	64.3378	29.7013	1.074	0.993435	1.27413e-26
AAAAA	2144	28.973	17.4162	1.074	0.707658	7.24847e-26
AAAAAA	1079	14.5811	10.2285	0.986487	0.00256822	3.60636e-19
AAAAAAA	591	7.98649	6.46716	0.905406	0.00944434	2.69138e-13
AAAAAAAA	304	4.10811	3.87496	0.783785	0.0258999	4.31791e-08
### Cluster 5 ###
# Found in: ACGTATERD1, CURECORECR
GCGTA	125	1.68919	1.52391	0.743244	0.107359	0.000698914
CGTA	600	8.10811	3.96801	0.972974	0.940364	4.48807e-06
ACGTA	200	2.7027	2.38083	0.864866	0.00781595	0.000136337
ACGTAC	76	1.02703	1.42348	0.513514	0.0051228	4.53773e-05
CGTAC	200	2.7027	2.63413	0.797298	0.0732103	3.01614e-08
GCGTAC	47	0.635135	0.980545	0.364865	0.014614	1.81535e-05
### Cluster 6 ###
# Found in: BIHD1OS, WRKY71OS, GATABOX, ROOTMOTIFTAPOX1
TGACA	371	5.01351	2.2809	1.074	0.134199	0.00176376
TCA	5163	69.7703	12.3787	1.074	1	0.000334378
ATCA	1589	21.473	6.3122	1.074	1	0.000495552
TATCA	397	5.36486	3.10437	0.972974	0.535857	0.00150256
ATATCA	154	2.08108	1.79155	0.824325	0.0383293	0.000223273
AATATCA	60	0.810811	1.03553	0.486486	0.0112987	3.05759e-05
### Cluster 7 ###
AGCTA	375	5.06757	4.29434	0.986487	0.0180816	2.89115e-06
AGCTAG	144	1.94595	3.29164	0.68919	0.053955	2.38272e-06
AGCTAGC	69	0.932432	2.49503	0.351351	0.0410783	5.90166e-07
### Cluster 8 ###
# Found in: CURECORECR
GTA	4010	54.1892	12.9955	1.074	1	9.3955e-11
AGTA	1310	17.7027	6.40466	1.074	0.966239	5.93134e-07
TAA	6292	85.027	32.8712	1.074	1	0.00145902
ATTA	2011	27.1757	13.5889	1.074	0.957338	0.00772934
CTA	4278	57.8108	15.6185	1.074	1	0.00337488
ACTAC	298	4.02703	2.51468	0.932433	0.584718	0.00104895
TACA	1322	17.8649	6.01647	1.074	0.982977	0.00735974
CGTACA	57	0.77027	1.10951	0.432432	0.0770953	0.000377948
### Cluster 9 ###
# Found in: POLLEN1LELAT52
GAAA	1938	26.1892	8.72349	1.074	0.997339	0.00508117
AGAAA	762	10.2973	4.45011	1.074	0.817763	5.8726e-06
AGAA	1771	23.9324	6.95804	1.074	0.996012	0.000380282
ACTTCT	117	1.58108	1.48876	0.729735	0.0955761	0.000245753
### Cluster 10 ###
# Found in: POLLEN1LELAT52
AAATC	568	7.67568	2.70689	0.986487	0.943284	0.00218507
ATA	7212	97.4595	38.4051	1.074	1	1.49257e-08
AATA	2242	30.2973	14.4771	1.074	0.973923	0.00146708
AAATA	1005	13.5811	7.49055	0.972974	0.989039	2.33473e-05
AAAATA	468	6.32432	4.99759	0.91892	0.875708	7.15659e-06
AATT	1365	18.4459	8.8182	1.074	0.863391	0.00108204
AAATT	1086	14.6757	9.11801	0.986487	0.845866	4.06594e-05
AAAATT	439	5.93243	4.32882	0.945947	0.481207	0.000112348
ATTTC	534	7.21622	3.55752	0.986487	0.600786	0.000237137
AGAAAT	206	2.78378	1.88357	0.891893	0.108431	0.000215087
AAT	7772	105.027	32.9492	1.074	1	1.78831e-08
AAAT	3193	43.1486	16.6666	1.074	0.997339	1.17509e-10
AAAAT	1320	17.8378	9.41538	1.074	0.77348	7.43581e-09
AAAAAT	547	7.39189	5.1197	0.95946	0.461358	1.16316e-07
AAAAATA	223	3.01351	2.93853	0.810812	0.207611	1.28989e-06
### Cluster 11 ###
GCA	4213	56.9324	17.3223	1.074	0.997339	0.0177647
ATGC	1190	16.0811	6.14632	1.074	0.977752	0.00105478
CTGCA	334	4.51351	3.93269	0.932433	0.480189	0.000785307

## Sheet: Supplementary Table 5-1
Supplementary Table 5-1. GO enrichment analysis of the commonly up-regulated genes in DTY-IL and Swarna under drought in panicle tissue.
GO term	Ontology	Description	Number in input list	Number in BG/Ref	P-value	FDR
GO:0043687	P	post-translational protein modification	171	1815	2e-24	3.1e-22
GO:0043412	P	macromolecule modification	178	1979	2.2e-23	1.3e-21
GO:0006464	P	protein modification process	175	1929	2.4e-23	1.3e-21
GO:0006468	P	protein amino acid phosphorylation	153	1570	4e-23	1.6e-21
GO:0006796	P	phosphate metabolic process	165	1795	1.6e-22	4.3e-21
GO:0006793	P	phosphorus metabolic process	165	1795	1.6e-22	4.3e-21
GO:0016310	P	phosphorylation	155	1695	6.5e-21	1.5e-19
GO:0044267	P	cellular protein metabolic process	190	2877	5.9e-12	1.2e-10
GO:0016998	P	cell wall macromolecule catabolic process	14	42	1.7e-08	2.9e-07
GO:0044036	P	cell wall macromolecule metabolic process	14	45	3.5e-08	5.4e-07
GO:0051704	P	multi-organism process	21	120	9.8e-08	1.4e-06
GO:0000272	P	polysaccharide catabolic process	12	37	2.3e-07	3e-06
GO:0006950	P	response to stress	68	873	4e-07	4.8e-06
GO:0006026	P	aminoglycan catabolic process	10	26	6.5e-07	6.4e-06
GO:0006030	P	chitin metabolic process	10	26	6.5e-07	6.4e-06
GO:0006032	P	chitin catabolic process	10	26	6.5e-07	6.4e-06
GO:0032501	P	multicellular organismal process	22	154	1.1e-06	1e-05
GO:0006952	P	defense response	42	452	1.3e-06	1.2e-05
GO:0006022	P	aminoglycan metabolic process	10	29	1.5e-06	1.2e-05
GO:0009875	P	pollen-pistil interaction	18	114	2.9e-06	1.9e-05
GO:0008037	P	cell recognition	18	114	2.9e-06	1.9e-05
GO:0048544	P	recognition of pollen	18	114	2.9e-06	1.9e-05
GO:0022414	P	reproductive process	18	114	2.9e-06	1.9e-05
GO:0009856	P	pollination	18	114	2.9e-06	1.9e-05
GO:0000003	P	reproduction	19	133	5.8e-06	3.7e-05
GO:0050896	P	response to stimulus	72	1026	6.1e-06	3.7e-05
GO:0009607	P	response to biotic stimulus	7	16	1.7e-05	9.7e-05
GO:0045449	P	regulation of transcription	94	1513	2.5e-05	0.00014
GO:0019219	P	regulation of nucleobase, nucleoside, nucleotide and nucleic acid metabolic process	94	1520	3e-05	0.00016
GO:0051171	P	regulation of nitrogen compound metabolic process	94	1520	3e-05	0.00016
GO:0009889	P	regulation of biosynthetic process	95	1564	5.1e-05	0.00024
GO:0010556	P	regulation of macromolecule biosynthetic process	95	1564	5.1e-05	0.00024
GO:0031326	P	regulation of cellular biosynthetic process	95	1564	5.1e-05	0.00024
GO:0019538	P	protein metabolic process	221	4333	5.8e-05	0.00027
GO:0010468	P	regulation of gene expression	95	1577	6.9e-05	0.00031
GO:0031323	P	regulation of cellular metabolic process	95	1593	9.7e-05	0.00042
GO:0016265	P	death	41	544	0.00016	0.00065
GO:0008219	P	cell death	41	544	0.00016	0.00065
GO:0080090	P	regulation of primary metabolic process	95	1626	0.00019	0.00078
GO:0060255	P	regulation of macromolecule metabolic process	95	1640	0.00025	0.001
GO:0006350	P	transcription	94	1629	0.00031	0.0012
GO:0005975	P	carbohydrate metabolic process	55	833	0.00033	0.0012
GO:0007154	P	cell communication	18	170	0.00034	0.0012
GO:0012501	P	programmed cell death	39	532	0.00037	0.0013
GO:0006915	P	apoptosis	39	532	0.00037	0.0013
GO:0019222	P	regulation of metabolic process	95	1664	0.0004	0.0014
GO:0071554	P	cell wall organization or biogenesis	16	148	0.00057	0.0019
GO:0050794	P	regulation of cellular process	107	1955	0.00073	0.0024
GO:0065007	P	biological regulation	114	2125	0.00096	0.0031
GO:0006355	P	regulation of transcription, DNA-dependent	48	737	0.001	0.0031
GO:0016567	P	protein ubiquitination	12	98	0.001	0.0032
GO:0070647	P	protein modification by small protein conjugation or removal	12	99	0.0011	0.0032
GO:0032446	P	protein modification by small protein conjugation	12	99	0.0011	0.0032
GO:0051252	P	regulation of RNA metabolic process	48	740	0.0011	0.0032
GO:0055085	P	transmembrane transport	45	701	0.0018	0.0053
GO:0050789	P	regulation of biological process	107	2027	0.0023	0.0063
GO:0055114	P	oxidation reduction	75	1351	0.0032	0.0089
GO:0006351	P	transcription, DNA-dependent	48	786	0.0034	0.0091
GO:0016052	P	carbohydrate catabolic process	13	131	0.0036	0.0092
GO:0032774	P	RNA biosynthetic process	48	788	0.0035	0.0092
GO:0016311	P	dephosphorylation	10	86	0.0037	0.0092
GO:0015833	P	peptide transport	10	86	0.0037	0.0092
GO:0006857	P	oligopeptide transport	10	86	0.0037	0.0092
GO:0006470	P	protein amino acid dephosphorylation	9	78	0.006	0.015
GO:0005976	P	polysaccharide metabolic process	13	143	0.007	0.017
GO:0006810	P	transport	84	1638	0.013	0.03
GO:0051234	P	establishment of localization	84	1638	0.013	0.03
GO:0051179	P	localization	84	1651	0.015	0.035
GO:0023052	P	signaling	28	447	0.016	0.037
GO:0004672	F	protein kinase activity	153	1575	5.4e-23	7.2e-21
GO:0030554	F	adenyl nucleotide binding	242	3247	1.5e-21	4.9e-20
GO:0001883	F	purine nucleoside binding	242	3247	1.5e-21	4.9e-20
GO:0004674	F	protein serine/threonine kinase activity	144	1478	9.8e-22	4.9e-20
GO:0001882	F	nucleoside binding	242	3257	2.1e-21	5.7e-20
GO:0005524	F	ATP binding	232	3085	4.8e-21	9.3e-20
GO:0016773	F	phosphotransferase activity, alcohol group as acceptor	157	1726	5.6e-21	9.3e-20
GO:0032559	F	adenyl ribonucleotide binding	232	3087	5.2e-21	9.3e-20
GO:0016301	F	kinase activity	158	1750	8e-21	1.2e-19
GO:0017076	F	purine nucleotide binding	246	3456	1.8e-19	2.4e-18
GO:0032555	F	purine ribonucleotide binding	236	3292	5.8e-19	6.5e-18
GO:0032553	F	ribonucleotide binding	236	3292	5.8e-19	6.5e-18
GO:0000166	F	nucleotide binding	260	3874	1.6e-17	1.7e-16
GO:0004568	F	chitinase activity	10	26	6.5e-07	6.3e-06
GO:0003700	F	transcription factor activity	54	651	1.1e-06	1e-05
GO:0030246	F	carbohydrate binding	26	219	2.8e-06	2.4e-05
GO:0004497	F	monooxygenase activity	40	458	9.2e-06	6.9e-05
GO:0004553	F	hydrolase activity, hydrolyzing O-glycosyl compounds	38	424	9e-06	6.9e-05
GO:0030414	F	peptidase inhibitor activity	13	72	2e-05	0.00013
GO:0004866	F	endopeptidase inhibitor activity	13	72	2e-05	0.00013
GO:0005529	F	sugar binding	20	166	3.2e-05	0.0002
GO:0016798	F	hydrolase activity, acting on glycosyl bonds	39	480	5.2e-05	0.00032
GO:0004867	F	serine-type endopeptidase inhibitor activity	11	60	7.6e-05	0.00044
GO:0009055	F	electron carrier activity	45	599	8.2e-05	0.00046
GO:0005506	F	iron ion binding	51	713	9e-05	0.00048
GO:0020037	F	heme binding	44	600	0.00016	0.00083
GO:0030528	F	transcription regulator activity	64	987	0.00017	0.00086
GO:0046906	F	tetrapyrrole binding	44	608	0.00021	0.001
GO:0001871	F	pattern binding	5	11	0.00025	0.0011
GO:0008061	F	chitin binding	5	11	0.00025	0.0011
GO:0030247	F	polysaccharide binding	5	11	0.00025	0.0011
GO:0004722	F	protein serine/threonine phosphatase activity	9	54	0.00062	0.0026
GO:0016491	F	oxidoreductase activity	93	1672	0.001	0.0041
GO:0043565	F	sequence-specific DNA binding	33	453	0.0011	0.0044
GO:0004842	F	ubiquitin-protein ligase activity	12	101	0.0013	0.005
GO:0004857	F	enzyme inhibitor activity	15	157	0.0026	0.0096
GO:0016887	F	ATPase activity	26	355	0.0034	0.012
GO:0005215	F	transporter activity	54	941	0.0064	0.022
GO:0004721	F	phosphoprotein phosphatase activity	10	98	0.0084	0.029
GO:0000151	C	ubiquitin ligase complex	13	92	0.00019	0.0061
GO:0008287	C	protein serine/threonine phosphatase complex	9	67	0.0024	0.04

## Sheet: Supplementary Table 5-2
Supplementary Table 5-2. GO enrichment analysis of the commonly down-regulated genes in DTY-IL and Swarna under drought in panicle tissue.
GO term	Ontology	Description	Number in input list	Number in BG/Ref	P-value	FDR
GO:0055085	P	transmembrane transport	101	701	1e-10	2.6e-08
GO:0006629	P	lipid metabolic process	82	528	2.8e-10	2.6e-08
GO:0005975	P	carbohydrate metabolic process	113	833	2e-10	2.6e-08
GO:0051234	P	establishment of localization	185	1638	4.7e-10	2.6e-08
GO:0006810	P	transport	185	1638	4.7e-10	2.6e-08
GO:0051179	P	localization	185	1651	8.2e-10	3.8e-08
GO:0015979	P	photosynthesis	30	115	1.2e-08	5e-07
GO:0009765	P	photosynthesis, light harvesting	12	16	6.1e-08	2.1e-06
GO:0055114	P	oxidation reduction	148	1351	1.6e-07	5.1e-06
GO:0006811	P	ion transport	60	408	3.6e-07	1e-05
GO:0006812	P	cation transport	52	348	1.4e-06	3.6e-05
GO:0007018	P	microtubule-based movement	16	63	4e-05	0.00093
GO:0019684	P	photosynthesis, light reaction	13	47	0.0001	0.0022
GO:0030001	P	metal ion transport	32	214	0.00014	0.0028
GO:0065007	P	biological regulation	192	2125	0.00021	0.0039
GO:0007017	P	microtubule-based process	16	79	0.00038	0.0067
GO:0008610	P	lipid biosynthetic process	27	180	0.00042	0.007
GO:0050789	P	regulation of biological process	180	2027	0.00071	0.011
GO:0009416	P	response to light stimulus	10	38	0.00087	0.012
GO:0009314	P	response to radiation	10	38	0.00087	0.012
GO:0044281	P	small molecule metabolic process	100	1034	0.0011	0.013
GO:0019953	P	sexual reproduction	7	19	0.0011	0.013
GO:0050794	P	regulation of cellular process	173	1955	0.001	0.013
GO:0006633	P	fatty acid biosynthetic process	15	81	0.0013	0.015
GO:0042221	P	response to chemical stimulus	37	301	0.0013	0.015
GO:0009628	P	response to abiotic stimulus	14	74	0.0015	0.016
GO:0044255	P	cellular lipid metabolic process	30	229	0.0015	0.016
GO:0071555	P	cell wall organization	15	83	0.0016	0.016
GO:0016053	P	organic acid biosynthetic process	29	222	0.0019	0.016
GO:0046394	P	carboxylic acid biosynthetic process	29	222	0.0019	0.016
GO:0044262	P	cellular carbohydrate metabolic process	44	385	0.0018	0.016
GO:0006091	P	generation of precursor metabolites and energy	31	243	0.0019	0.016
GO:0030036	P	actin cytoskeleton organization	8	29	0.0022	0.018
GO:0030029	P	actin filament-based process	8	29	0.0022	0.018
GO:0046417	P	chorismate metabolic process	8	30	0.0026	0.02
GO:0009073	P	aromatic amino acid family biosynthetic process	8	30	0.0026	0.02
GO:0045449	P	regulation of transcription	135	1513	0.0028	0.021
GO:0006576	P	cellular biogenic amine metabolic process	10	46	0.0029	0.022
GO:0044283	P	small molecule biosynthetic process	37	320	0.0034	0.022
GO:0043648	P	dicarboxylic acid metabolic process	11	55	0.0033	0.022
GO:0007010	P	cytoskeleton organization	10	47	0.0034	0.022
GO:0019219	P	regulation of nucleobase, nucleoside, nucleotide and nucleic acid metabolic process	135	1520	0.0033	0.022
GO:0051171	P	regulation of nitrogen compound metabolic process	135	1520	0.0033	0.022
GO:0042439	P	ethanolamine and derivative metabolic process	5	12	0.0037	0.023
GO:0046470	P	phosphatidylcholine metabolic process	5	12	0.0037	0.023
GO:0006066	P	alcohol metabolic process	26	202	0.0037	0.023
GO:0019222	P	regulation of metabolic process	145	1664	0.0044	0.026
GO:0044264	P	cellular polysaccharide metabolic process	16	103	0.0043	0.026
GO:0006073	P	cellular glucan metabolic process	15	95	0.0049	0.026
GO:0060255	P	regulation of macromolecule metabolic process	143	1640	0.0046	0.026
GO:0044042	P	glucan metabolic process	15	95	0.0049	0.026
GO:0034637	P	cellular carbohydrate biosynthetic process	17	114	0.0048	0.026
GO:0010468	P	regulation of gene expression	138	1577	0.0047	0.026
GO:0080090	P	regulation of primary metabolic process	141	1626	0.0058	0.029
GO:0009063	P	cellular amino acid catabolic process	7	28	0.0064	0.029
GO:0010556	P	regulation of macromolecule biosynthetic process	136	1564	0.0061	0.029
GO:0006631	P	fatty acid metabolic process	15	97	0.0058	0.029
GO:0009310	P	amine catabolic process	7	28	0.0064	0.029
GO:0009889	P	regulation of biosynthetic process	136	1564	0.0061	0.029
GO:0031326	P	regulation of cellular biosynthetic process	136	1564	0.0061	0.029
GO:0031323	P	regulation of cellular metabolic process	138	1593	0.0065	0.029
GO:0071554	P	cell wall organization or biogenesis	20	148	0.0063	0.029
GO:0006694	P	steroid biosynthetic process	5	15	0.0078	0.034
GO:0016051	P	carbohydrate biosynthetic process	17	121	0.0081	0.035
GO:0006575	P	cellular amino acid derivative metabolic process	14	92	0.0086	0.035
GO:0006979	P	response to oxidative stress	22	174	0.0086	0.035
GO:0033692	P	cellular polysaccharide biosynthetic process	12	73	0.0086	0.035
GO:0042545	P	cell wall modification	9	46	0.0084	0.035
GO:0005976	P	polysaccharide metabolic process	19	143	0.0089	0.036
GO:0009072	P	aromatic amino acid family metabolic process	10	56	0.0097	0.038
GO:0009250	P	glucan biosynthetic process	11	65	0.0097	0.038
GO:0008202	P	steroid metabolic process	6	23	0.0096	0.038
GO:0006350	P	transcription	139	1629	0.0099	0.038
GO:0016054	P	organic acid catabolic process	7	31	0.01	0.038
GO:0046395	P	carboxylic acid catabolic process	7	31	0.01	0.038
GO:0000271	P	polysaccharide biosynthetic process	12	76	0.011	0.041
GO:0019438	P	aromatic compound biosynthetic process	9	50	0.013	0.048
GO:0043436	P	oxoacid metabolic process	47	473	0.014	0.048
GO:0019752	P	carboxylic acid metabolic process	47	473	0.014	0.048
GO:0006082	P	organic acid metabolic process	47	474	0.014	0.049
GO:0016491	F	oxidoreductase activity	184	1672	3.2e-09	4.4e-07
GO:0016757	F	transferase activity, transferring glycosyl groups	85	595	4.6e-09	4.4e-07
GO:0004091	F	carboxylesterase activity	36	172	6.3e-08	4e-06
GO:0030599	F	pectinesterase activity	26	100	1.2e-07	5.8e-06
GO:0005215	F	transporter activity	112	941	1.5e-07	5.8e-06
GO:0016758	F	transferase activity, transferring hexosyl groups	69	489	2e-07	6.2e-06
GO:0004553	F	hydrolase activity, hydrolyzing O-glycosyl compounds	61	424	5.6e-07	1.5e-05
GO:0022857	F	transmembrane transporter activity	81	643	1.2e-06	2.8e-05
GO:0015300	F	solute:solute antiporter activity	14	36	2.3e-06	4.6e-05
GO:0015299	F	solute:hydrogen antiporter activity	13	31	2.7e-06	4.6e-05
GO:0015298	F	solute:cation antiporter activity	13	31	2.7e-06	4.6e-05
GO:0016798	F	hydrolase activity, acting on glycosyl bonds	64	480	3e-06	4.7e-05
GO:0022891	F	substrate-specific transmembrane transporter activity	67	517	4.2e-06	6.1e-05
GO:0015291	F	secondary active transmembrane transporter activity	27	136	6.3e-06	8.6e-05
GO:0022892	F	substrate-specific transporter activity	73	593	8e-06	0.0001
GO:0015297	F	antiporter activity	22	101	1.3e-05	0.00015
GO:0022804	F	active transmembrane transporter activity	47	333	1.7e-05	0.00019
GO:0008092	F	cytoskeletal protein binding	15	52	2e-05	0.00021
GO:0003779	F	actin binding	14	50	4.9e-05	0.00049
GO:0016620	F	oxidoreductase activity, acting on the aldehyde or oxo group of donors, NAD or NADP as acceptor	9	20	6.1e-05	0.00058
GO:0015075	F	ion transmembrane transporter activity	50	389	8e-05	0.00072
GO:0048037	F	cofactor binding	64	543	9e-05	0.00078
GO:0016903	F	oxidoreductase activity, acting on the aldehyde or oxo group of donors	10	28	0.00011	0.00094
GO:0003774	F	motor activity	15	69	0.0003	0.0024
GO:0005507	F	copper ion binding	22	130	0.00033	0.0025
GO:0003777	F	microtubule motor activity	13	55	0.00038	0.0026
GO:0016298	F	lipase activity	17	87	0.00037	0.0026
GO:0008324	F	cation transmembrane transporter activity	37	280	0.0004	0.0027
GO:0005515	F	protein binding	214	2460	0.00061	0.004
GO:0004857	F	enzyme inhibitor activity	24	157	0.00068	0.0043
GO:0050662	F	coenzyme binding	45	382	0.00095	0.0058
GO:0030234	F	enzyme regulator activity	33	255	0.0011	0.0065
GO:0004620	F	phospholipase activity	8	29	0.0022	0.013
GO:0008194	F	UDP-glycosyltransferase activity	18	118	0.0031	0.017
GO:0046527	F	glucosyltransferase activity	13	73	0.0035	0.019
GO:0004630	F	phospholipase D activity	5	12	0.0037	0.019
GO:0051287	F	NAD or NADH binding	12	65	0.0039	0.02
GO:0005506	F	iron ion binding	69	713	0.0059	0.029
GO:0016684	F	oxidoreductase activity, acting on peroxide as acceptor	23	181	0.007	0.032
GO:0016747	F	transferase activity, transferring acyl groups other than amino-acyl groups	38	348	0.007	0.032
GO:0004601	F	peroxidase activity	23	181	0.007	0.032
GO:0004650	F	polygalacturonase activity	9	45	0.0075	0.034
GO:0016020	C	membrane	264	2115	5.7e-19	3.2e-17
GO:0044425	C	membrane part	124	1007	5.5e-09	1.5e-07
GO:0031224	C	intrinsic to membrane	99	775	4.2e-08	7.8e-07
GO:0016021	C	integral to membrane	96	752	6.9e-08	9.6e-07
GO:0005576	C	extracellular region	39	251	1.3e-05	0.00014
GO:0009521	C	photosystem	14	72	0.0012	0.011
GO:0030312	C	external encapsulating structure	17	107	0.0027	0.018
GO:0044464	C	cell part	464	5945	0.0028	0.018
GO:0005623	C	cell	464	5945	0.0028	0.018
GO:0009522	C	photosystem I	6	18	0.0036	0.018
GO:0005618	C	cell wall	14	82	0.0035	0.018
GO:0009579	C	thylakoid	15	93	0.0042	0.019
GO:0034357	C	photosynthetic membrane	14	89	0.0067	0.029

## Sheet: Supplementary Table 6
Supplementary Table 6. Pathway enrichment analysis of Swarna downregulated and DTY-IL upregulated DEGs in panicle under RDS.
Pathway	Database	# of genes	P-values
Swarna downregulated DEGs
DNA replication	KEGG PATHWAY	7	9.17338e-07
Biosynthesis of secondary metabolites	KEGG PATHWAY	22	0.00055964
Diterpenoid biosynthesis	KEGG PATHWAY	3	0.00152356
Phenylpropanoid biosynthesis	KEGG PATHWAY	6	0.00408561
@@phenylpropanoid biosynthesis	BioCyc	2	0.0523116
Photosynthesis	KEGG PATHWAY	4	0.00669057
glutathione-mediated detoxification II	BioCyc	3	0.0128509
cytokinin-O-glucosides biosynthesis	BioCyc	2	0.0143607
Metabolic pathways	KEGG PATHWAY	27	0.0206207
phosphate acquisition	BioCyc	2	0.0290726
Ubiquinone and other terpenoid-quinone biosynthesis	KEGG PATHWAY	2	0.0454688
alpha-Linolenic acid metabolism	KEGG PATHWAY	2	0.0477105
DTY-IL upregulated DEGs
Metabolic pathways	KEGG PATHWAY	19	2.01068e-05
Propanoate metabolism	KEGG PATHWAY	3	0.000245068
Biosynthesis of secondary metabolites	KEGG PATHWAY	12	0.00029564
methylerythritol phosphate pathway I	BioCyc	2	0.000498177
methylerythritol phosphate pathway II	BioCyc	2	0.000607546
chitin degradation II	BioCyc	2	0.00114971
valine degradation I	BioCyc	2	0.001856
superpathway of geranylgeranyl diphosphate biosynthesis II (via MEP)	BioCyc	2	0.00272202
Diterpenoid biosynthesis	KEGG PATHWAY	2	0.00296298
camalexin biosynthesis	BioCyc	2	0.00589214
Circadian rhythm - plant	KEGG PATHWAY	2	0.00731929
beta-Alanine metabolism	KEGG PATHWAY	2	0.00888637
Valine, leucine and isoleucine degradation	KEGG PATHWAY	2	0.0124246
Carbon metabolism	KEGG PATHWAY	4	0.0126774
Phenylpropanoid biosynthesis	KEGG PATHWAY	3	0.0170327
Terpenoid backbone biosynthesis	KEGG PATHWAY	2	0.0175661
Photosynthesis	KEGG PATHWAY	2	0.0293438

## Sheet: Supplementary Table 7-1
Supplementary Table 7-1. Overrepresented cis-acting elements of Swarna downregulaed DEGs in panicle under drought stress.
Motif	Total Hits	Mean Hits	Standard Deviation	Hit Prob	Hit Seq	Hit P-value	Mean P-value
### Cluster 0 ###
# Found in: GT1GMSCAM4, ANAERO1CONSENSUS, DOFCOREZM
AAACG	1007	3.32343	2.18931	0.940594	0.0366909	0.00350434
ACA	21533	71.066	14.3989	1.0303	1	2.10278e-10
AACA	6836	22.5611	6.72678	1.0303	0.989151	7.85199e-06
AAACA	2726	8.9967	4.17797	0.986799	0.969098	1.8014e-07
CAAACA	665	2.19472	1.79062	0.818482	0.278105	0.000132869
CAAAC	1774	5.85479	2.79887	0.980198	0.750412	2.60325e-05
CAAAAA	1007	3.32343	2.14515	0.930693	0.0450233	0.00110118
ACAAAAA	352	1.16172	1.22282	0.623762	0.0587344	0.000445858
AACAAAAA	172	0.567657	0.825267	0.396041	0.000476516	6.37534e-06
TAAAAA	1754	5.78878	3.91851	0.963696	0.00521325	2.02669e-10
GTAAAAA	243	0.80198	0.908556	0.561056	3.02583e-06	0.000142554
GAAAAA	1369	4.51815	2.80832	0.970297	0.00905036	4.00344e-07
GAAAAAA	595	1.9637	1.69117	0.831683	3.96725e-07	0.000161092
GAAAAAAA	352	1.16172	1.18444	0.673267	2.65605e-06	0.00202908
CAA	24013	79.2508	13.2982	1.0303	1	2.79751e-05
ACAA	7044	23.2475	6.48238	1.0303	1	2.56048e-05
AACAA	2504	8.26403	3.68517	0.99673	0.41029	0.000333201
AAACAA	995	3.28383	2.24387	0.920792	0.211433	0.00132881
AAACAAA	462	1.52475	1.45965	0.729373	0.0208616	0.000295995
AAC	19578	64.6139	10.4846	1.0303	1	0.0003009
AAAC	7406	24.4422	7.13582	1.0303	0.994561	3.19634e-09
AAAAC	2721	8.9802	4.02709	1.0303	0.26762	0.000164035
AAAAAC	996	3.28713	2.23387	0.937294	0.00135044	4.17323e-05
AAAAAAC	457	1.50825	1.51312	0.735974	1.00804e-06	9.02676e-07
AAA	46284	152.752	45.6004	1.0303	1	1.69242e-106
AAAA	19110	63.0693	25.4181	1.0303	0.973392	6.1484e-78
AAAAA	8399	27.7195	15.1683	1.0303	0.24271	1.73973e-64
AAAAAA	4269	14.0891	9.65794	0.973597	1.70897e-07	3.34903e-55
AAAAAAA	2328	7.68317	6.29516	0.937294	4.34646e-12	6.12097e-37
AAAAAAAA	1213	4.0033	4.1223	0.821782	5.21524e-09	1.89525e-23
AAAG	6727	22.2013	6.85896	1.0303	0.989151	0.00199649
AAAAG	2721	8.9802	3.83827	1.0303	0.402255	0.000598142
AAAAAG	1085	3.58086	2.37546	0.957096	0.000566895	2.14667e-05
AAAAAAG	505	1.66667	1.58929	0.762376	3.64318e-05	4.45792e-05
AAAAAAAG	314	1.0363	1.13829	0.607261	1.34131e-06	1.21946e-06
AAAAACA	406	1.33993	1.32504	0.706271	0.00104865	0.000237383
ATA	29391	97	38.2987	1.0303	1	1.22352e-25
AATA	9156	30.2178	13.3661	1.0303	0.897457	3.83062e-09
AAATA	4068	13.4257	7.36015	1.0303	0.153636	3.09846e-14
AAAATA	1791	5.91089	3.86343	0.976898	0.00418798	3.14208e-09
AAAAATA	777	2.56436	2.32826	0.851485	0.0001037	1.54932e-06
AAAAAATA	355	1.17162	1.4591	0.584158	0.00822882	4.49683e-05
CAAA	9019	29.7657	8.49002	1.0303	1	6.85901e-14
ACAAA	2727	9	3.7855	0.99673	0.765124	3.13071e-09
AACAAA	1049	3.46205	2.18101	0.933993	0.050613	6.66433e-07
AACAAAA	415	1.36964	1.3258	0.676568	0.116477	0.000386549
CAAAA	3186	10.5149	4.26347	1.0303	0.513542	9.43062e-06
ACAAAA	988	3.26073	2.12978	0.924092	0.410728	0.00192556
CAAAAAA	441	1.45545	1.47269	0.702972	0.000515115	5.43599e-06
CAAAAAAA	260	0.858086	1.00969	0.541254	1.48845e-05	1.28825e-06
TAAAAAAA	503	1.66007	1.72918	0.702972	8.22381e-06	5.35961e-10
### Cluster 1 ###
# Found in: GTGANTG10
GTGTA	1090	3.59736	2.31288	0.953795	0.221862	0.00201086
GTGTAA	310	1.0231	1.25973	0.597362	0.00417409	6.46539e-05
GTTTA	1579	5.21122	3.01727	0.963696	0.834364	0.00143005
GTTTAA	480	1.58416	1.44606	0.712871	0.133496	5.40622e-05
CGTTTAA	78	0.257426	0.53251	0.211222	0.000978563	6.57971e-05
TGAAA	2493	8.22772	3.88077	1.0303	0.0100236	1.77761e-09
GTGAAA	492	1.62376	1.48381	0.788779	0.00393075	0.000954756
GTTAAA	461	1.52145	1.51517	0.722772	0.0102624	0.000114149
TGTAA	1521	5.0198	3.06362	0.970297	0.445969	0.00621971
TGTAAAA	247	0.815182	0.914948	0.557756	4.55737e-05	6.66304e-05
CTGAA	1264	4.17162	3.12716	0.924092	0.653133	0.000267823
CTGAAA	495	1.63366	1.54187	0.719472	0.0312837	7.17152e-06
CTGAAACA	57	0.188119	0.481599	0.155116	9.23224e-05	7.19944e-06
TCAAA	2569	8.47855	4.31729	0.99673	0.332156	4.40233e-07
GTTTGA	539	1.77888	1.57977	0.782178	0.00955193	0.000173958
TGAAAA	1007	3.32343	2.21479	0.920792	0.0084711	4.83792e-08
ATTTTCA	306	1.0099	1.16745	0.587459	0.00515431	0.000281795
ATTTTGA	340	1.12211	1.12353	0.643564	0.000307519	4.32556e-05
TAACA	1377	4.54455	2.5622	0.973597	0.144228	0.00756041
TAAAA	4221	13.9307	7.04946	1.0303	0.238752	4.19206e-14
ATAAAA	1382	4.56106	3.00089	0.940594	0.661672	0.00283554
TAAAAAA	905	2.9868	2.52378	0.867987	1.00491e-08	5.6705e-15
GTAAAAAA	119	0.392739	0.603248	0.336634	4.26358e-06	0.000238933
TTAAAA	1442	4.75908	3.51584	0.940594	0.00134297	1.49725e-07
TTAAAAA	696	2.29703	2.24069	0.782178	0.000507146	5.04478e-07
TTAAAAAA	416	1.37294	1.68164	0.603962	1.16242e-05	1.3338e-11
### Cluster 2 ###
CCAAA	2142	7.06931	3.2353	0.993399	0.587022	4.36235e-05
ATTTGG	608	2.0066	1.57956	0.811881	0.107796	0.000369963
ATTTTG	1052	3.47195	2.24675	0.940594	0.0103938	2.55317e-05
AATTTTG	414	1.36634	1.43315	0.656766	0.00524213	7.50589e-06
ATAAT	2627	8.66997	5.49917	0.983498	0.633039	0.00107998
ATTAAT	558	1.84158	1.79511	0.735974	0.125336	0.000946499
ACAAAT	863	2.84818	2.04811	0.894389	0.00829221	1.33481e-10
AACAAAT	309	1.0198	1.12851	0.610561	5.84325e-05	1.16842e-06
ACTAAT	516	1.70297	1.47953	0.762376	0.00438675	0.000129297
AACTAAT	212	0.69967	0.936375	0.462046	0.00325618	8.56477e-05
AAT	32216	106.323	29.6834	1.0303	1	4.1137e-41
AAAT	13026	42.9901	15.472	1.0303	0.989151	1.26355e-35
AAAAT	5263	17.3696	7.96995	0.99673	0.717379	1.232e-21
AAAAAT	2045	6.74917	4.22039	0.973597	0.0229711	3.93488e-10
AAAAAAT	976	3.22112	2.66884	0.887789	2.8259e-07	1.5508e-12
AAAAAAAT	542	1.78878	1.72774	0.768977	1.81278e-07	5.85953e-08
AATT	5646	18.6337	7.53043	1.0303	0.548019	1.37748e-12
AAATT	4489	14.8152	7.44033	0.99673	0.220858	2.93563e-18
AAAATT	1750	5.77558	3.64186	0.970297	0.0056367	1.22517e-10
AAAAATT	594	1.9604	1.76464	0.805281	0.000150228	0.000438752
AAAAAATT	296	0.976898	1.13864	0.574257	7.58358e-06	2.58483e-05
### Cluster 3 ###
# Found in: POLLEN1LELAT52, TATABOX5
AGTATAC	85	0.280528	0.637536	0.198026	0.00262947	0.000179089
GTAAA	1536	5.06931	2.58425	0.990099	0.00965813	3.93157e-05
GTAAAA	672	2.21782	1.50645	0.891089	8.99127e-07	7.9768e-08
ATTTTAC	214	0.706271	0.834207	0.511551	3.99255e-06	1.97472e-05
GGAGTA	450	1.48515	1.26345	0.768977	0.000209115	0.00203998
GGATTA	349	1.15182	1.22544	0.627063	0.147011	0.00171708
ATTTC	2020	6.66667	3.55129	0.993399	0.0797404	0.000346905
GAAATA	595	1.9637	1.91106	0.792079	0.151309	0.00129513
AGAAATA	262	0.864686	1.33183	0.531353	0.000577481	0.000137471
AGAAATAA	101	0.333333	0.682969	0.250826	0.00279476	2.39338e-05
### Cluster 4 ###
# Found in: IBOX, WBOXHVISO1, WRKY71OS
GTTAA	1271	4.19472	2.53914	0.957096	0.0544377	2.91497e-05
AGTTAA	440	1.45215	1.28851	0.735974	0.00150551	0.000672329
CTTAA	1371	4.52475	2.70897	0.960396	0.246727	2.08497e-05
ACTTAA	423	1.39604	1.37694	0.693069	0.0227776	0.00196221
ACTTAC	227	0.749175	0.857768	0.541254	0.000240829	0.00598996
ATAAG	1455	4.80198	2.72509	0.986799	0.0171564	0.00100656
ACTTAT	503	1.66007	1.55852	0.752475	0.00196955	1.5656e-07
AATAAGT	180	0.594059	0.826678	0.415842	0.000238069	9.97451e-06
CTAA	5059	16.6964	6.0132	1.0303	0.937209	0.00311161
ATTAG	1677	5.53465	3.009	0.986799	0.0340397	2.73354e-07
AATTAG	612	2.0198	1.84541	0.808581	0.00943487	0.00271241
CTAATC	361	1.19142	1.19252	0.663366	0.0011076	0.000151928
TAATA	2418	7.9802	5.08991	0.993399	0.0617858	0.000825391
ACTTATTA	52	0.171617	0.434015	0.151815	5.29185e-05	1.13604e-05
GTA	15832	52.2508	13.0583	1.0303	1	1.1109e-16
AGTA	5153	17.0066	6.28739	1.0303	0.868815	3.02521e-12
AAGTA	1468	4.84488	2.65739	0.983498	0.0826234	0.000403247
ATAAGTA	143	0.471947	0.778234	0.359736	0.000948615	0.00026518
TACTA	1650	5.44554	3.38061	0.973597	0.0165823	5.60621e-10
ATAGTA	462	1.52475	1.41371	0.709571	0.0715136	0.00119787
TACTATA	171	0.564356	0.887194	0.376238	0.0171328	0.000357534
GACTTA	260	0.858086	1.1758	0.567657	3.22195e-05	0.00453981
TAAGTCA	123	0.405941	0.672588	0.316833	3.11693e-06	1.7306e-06
TGACTTAA	39	0.128713	0.380984	0.115512	0.000188351	5.69983e-05
### Cluster 5 ###
# Found in: POLLEN1LELAT52, DOFCOREZM, IBOX
AGCTAG	500	1.65017	1.98752	0.676568	0.00138203	7.73398e-08
AGCTAGC	199	0.656766	1.33288	0.310232	0.0169457	2.5174e-05
GAAA	8015	26.4521	7.51392	1.0303	0.989151	4.84851e-10
AGAAA	2869	9.46865	4.34618	1.0303	0.438777	1.31375e-05
AGAAAG	522	1.72277	1.51419	0.792079	0.00845003	0.00046592
GTAA	4126	13.6172	5.05076	1.0303	0.818445	6.01939e-05
AGTAA	1339	4.41914	2.36711	0.980198	0.00611832	0.000315605
AGTAAG	225	0.742574	0.851946	0.524752	0.0007155	0.00110171
AGTAAGC	59	0.194719	0.404233	0.19142	4.91468e-06	9.16892e-05
AGCTTACT	25	0.0825083	0.275137	0.0825083	2.1269e-05	5.03734e-05
### Cluster 6 ###
# Found in: ROOTMOTIFTAPOX1, TATABOX5, DOFCOREZM, CAATBOX1
AACATT	585	1.93069	1.77955	0.792079	0.024237	3.00841e-05
ATGTA	1747	5.76568	3.20394	0.976898	0.163593	0.000170949
AATGTA	442	1.45875	1.29385	0.732673	0.004835	0.00229301
TATA	5207	17.1848	11.5989	1.0303	0.355012	6.61117e-13
ATATA	4724	15.5908	17.1804	0.993399	0.0237106	1.90092e-17
AATATA	1138	3.75578	2.75509	0.917492	0.00181301	0.000380171
AAATATA	567	1.87129	1.69447	0.768977	0.000111906	1.5241e-06
AATATT	555	1.83168	1.65549	0.778878	0.00601529	0.000517594
AAATATT	520	1.71617	1.89979	0.653465	0.00489151	2.15304e-07
TAA	26670	88.0198	29.2151	1.0303	1	7.95604e-32
ATAA	8603	28.3927	11.9866	1.0303	0.902367	5.93964e-08
AATAA	3111	10.2673	6.05512	1.0303	0.0807636	0.00031584
AAATAA	1393	4.59736	3.17523	0.940594	0.206483	1.84626e-05
ATAC	4485	14.802	6.07492	1.0303	0.662487	0.000732396
AATAC	1360	4.48845	2.78593	0.970297	0.141255	0.00674245
ATAT	5797	19.132	11.8551	1.0303	0.542226	1.32192e-10
AATAT	3267	10.7822	6.18516	0.986799	0.418987	4.95546e-08
AAATAT	1542	5.08911	3.58701	0.937294	0.158626	3.55725e-12
AAAATAT	688	2.27063	2.02933	0.778878	0.0136151	3.54865e-09
AAAATATT	224	0.739274	1.03152	0.455446	0.000360237	2.80091e-05
ACAT	6405	21.1386	7.13939	1.0303	0.983771	4.79437e-06
AACAT	1951	6.43894	3.39025	0.990099	0.355723	0.000492885
AAACAT	843	2.78218	2.1183	0.881188	0.0486116	2.25169e-06
AAACATT	264	0.871287	1.18291	0.531353	0.000766197	6.26139e-05
AAACATTT	124	0.409241	0.724977	0.300339	0.0005817	3.48153e-05
ACT	17832	58.8515	10.8689	1.0303	1	1.68819e-11
AACT	5909	19.5017	5.87543	1.0303	0.962831	1.66547e-07
AAACT	2222	7.33333	3.54757	0.986799	0.746008	4.74959e-07
AAAACT	816	2.69307	2.10958	0.881188	0.0570798	0.00062627
AAGT	5614	18.5281	5.6304	1.0303	1	2.18882e-07
AAAGT	1983	6.54455	3.41282	0.983498	0.582308	4.14758e-07
AAAAGT	793	2.61716	2.00954	0.858086	0.201377	6.70688e-05
AAAAGTT	339	1.11881	1.30968	0.580858	0.00496204	0.000107964
AACTT	2041	6.73597	3.54922	0.990099	0.309638	4.91106e-06
AAACTT	770	2.54125	2.2125	0.858086	0.0433826	0.00316747
AAAGTT	809	2.66997	2.26393	0.858086	0.00552681	1.15853e-05
AAAGTTG	220	0.726073	0.90882	0.495051	7.54955e-06	5.48887e-06
AATC	5780	19.0759	5.608	1.0303	0.994561	0.000244116
AAATC	2188	7.22112	3.09379	1.0303	0.207294	0.00222345
AAATCT	668	2.20462	1.65239	0.848185	0.041818	5.61434e-05
AAATTT	920	3.0363	2.51504	0.874587	0.0143987	1.12339e-06
AAAATTT	725	2.39274	2.49638	0.749175	0.00929383	1.68602e-08
AAATTTTG	199	0.656766	1.03774	0.386139	0.0040874	3.27672e-05
CTA	17287	57.0528	13.5168	1.0303	1	9.27127e-05
ACTA	5094	16.8119	5.77244	1.0303	0.868815	1.2738e-07
AACTA	1701	5.61386	2.97726	0.990099	0.0365977	0.000412914
AAACTA	665	2.19472	1.72299	0.861386	0.00658117	0.000741115
ACTG	3524	11.6304	4.97008	1.0303	0.746368	0.000403596
AACTG	1082	3.57096	2.26337	0.937294	0.57769	0.00397079
AAACTG	413	1.36304	1.27435	0.726073	0.00719427	0.000581422
AAAGTG	395	1.30363	1.17463	0.732673	6.73862e-05	0.000193723
ATG	22392	73.901	16.2516	1.0303	1	2.0056e-07
AATG	5970	19.703	6.45862	1.0303	0.989151	4.28341e-12
AAATG	2275	7.50825	3.38202	0.986799	0.8118	1.22555e-06
AAAATG	906	2.9901	1.98424	0.924092	0.000418966	1.75657e-06
AAAATGA	299	0.986799	1.00485	0.617162	0.000136673	0.000465316
ATTA	8420	27.7888	12.0179	1.0303	0.836508	1.59121e-12
AATTA	3236	10.6799	6.18258	0.99673	0.031636	8.31354e-07
AAATTA	1178	3.88779	2.63274	0.957096	0.000195137	4.20505e-05
ATTG	5697	18.802	6.08198	1.0303	1	0.00161683
AATTG	1880	6.20462	3.43891	0.990099	0.114537	2.94493e-05
AAATTG	750	2.47525	1.89629	0.867987	0.049763	5.19591e-05
AAAATTG	326	1.07591	1.09191	0.613861	0.00192504	4.05519e-06
AAAATTGT	103	0.339934	0.613347	0.273928	0.000148472	3.54278e-05
AGTTG	1446	4.77228	2.35699	0.983498	0.160458	0.00554803
AAGTTG	542	1.78878	1.48088	0.811881	0.00029865	3.78496e-06
ATTTG	2706	8.93069	4.05879	0.993399	0.771844	1.5198e-09
AATTTG	957	3.15842	2.22526	0.914191	0.000613316	6.92345e-08
AATTTGT	295	0.973597	1.16578	0.567657	0.00030774	7.81828e-07
ACAAATTA	113	0.372937	0.728618	0.270628	0.00051326	5.22558e-07
### Cluster 7 ###
# Found in: IBOX
TCTGAA	430	1.41914	1.61242	0.669967	0.0191073	7.9944e-05
TAAGA	1295	4.27393	2.57704	0.973597	0.0355769	0.00345995
TCTTAA	445	1.46865	1.36366	0.735974	0.00119713	4.0365e-05
ATTAGC	351	1.15842	1.14954	0.660066	0.00214655	0.00100891
CTAAA	1902	6.27723	3.27039	0.990099	0.122492	0.00306215
AGCTAAA	149	0.491749	0.707642	0.382838	1.19337e-05	6.59494e-06
AGCTAAAA	67	0.221122	0.474376	0.19472	6.73009e-05	3.98062e-05
### Cluster 8 ###
# Found in: GTGANTG10, ACGTATERD1, IBOX
ACAC	4435	14.637	5.46156	1.0303	0.978716	0.00273555
CACAC	1322	4.36304	3.03558	0.970297	0.113245	0.00631734
ATGTG	1687	5.56766	2.70823	0.990099	0.383843	0.00336104
ATGTGA	486	1.60396	1.42638	0.759076	0.0177575	0.00212955
CACA	5389	17.7855	5.90437	1.0303	0.957593	0.00867661
ACACA	1691	5.58086	3.50001	0.986799	0.0538804	0.00126078
CACACA	559	1.84488	2.32344	0.729373	0.157932	0.000715163
AGTG	3883	12.8152	4.49262	1.0303	0.994561	0.0114359
ACACT	1010	3.33333	2.1134	0.947195	0.143023	0.000762737
TACACTA	109	0.359736	0.67435	0.283829	0.000965689	0.00025154
AATCT	1781	5.87789	2.67026	0.993399	0.0791193	0.000299833
AATCTA	544	1.79538	1.58719	0.778878	0.0452365	0.00232388
TAAATA	956	3.15512	2.38097	0.884488	0.230171	0.00110669
GTTA	3933	12.9802	4.64441	1.0303	0.836508	0.00142789
AGTTA	1302	4.29703	2.54418	0.973597	0.0641394	0.000373372
TAACTA	434	1.43234	1.42162	0.739274	8.12536e-05	0.000162721
TAGTTAA	158	0.521452	0.774193	0.392739	0.000510154	0.000221624
ACATA	1802	5.94719	3.51571	0.980198	0.491492	0.00400357
CGTA	2283	7.53465	4.09434	0.993399	0.295447	4.48317e-08
ACGTA	757	2.49835	2.21289	0.811881	0.00239495	1.60658e-07
AACGTA	174	0.574257	0.800328	0.419142	0.00423083	0.00176504
CTTA	4186	13.8152	5.12602	1.0303	0.818445	0.00143611
ACTTA	1340	4.42244	2.5316	0.970297	0.012485	2.57275e-06
AACTTA	477	1.57426	1.41431	0.742574	0.00825844	0.000362485
CAGGTTTA	29	0.0957096	0.294193	0.0957096	1.23827e-05	3.6856e-05
### Cluster 9 ###
ATAGGGC	56	0.184818	0.451072	0.158416	0.000566348	5.9345e-05
AACCCCAT	32	0.105611	0.328113	0.0990099	1.94774e-05	1.17307e-05
### Cluster 10 ###
# Found in: GTGANTG10, CAATBOX1, WRKY71OS, WBOXATNPR1
AGTGA	1123	3.70627	2.07361	0.970297	0.0707616	0.0026834
TCAA	6612	21.8218	6.44202	1.0303	0.989151	0.00034483
ATTGA	1646	5.43234	2.63661	1.0303	0.00410961	0.00872491
CATTGA	351	1.15842	1.10265	0.666667	0.00660797	0.00079877
ATTTA	3033	10.0099	5.50516	0.993399	0.438435	5.92424e-07
AATTTA	1104	3.64356	2.75484	0.904293	0.0839851	0.000309814
TTAA	4434	14.6337	7.05526	0.993399	0.930385	1.29238e-13
ATTAA	2920	9.63696	5.95641	0.970297	0.930604	2.8417e-07
AATTAA	1227	4.0495	3.13411	0.904293	0.223578	0.00087042
AATTAAG	227	0.749175	0.942116	0.498352	0.00142833	0.000432569
ACTGA	990	3.26733	2.31607	0.910891	0.718257	0.00627392
AACTGAA	162	0.534653	0.786407	0.389439	0.000287706	0.000152652
ATGA	6269	20.6898	6.71947	1.0303	1	0.000195644
AATGA	1803	5.9505	3.07672	0.983498	0.708644	3.80826e-06
AATGAA	643	2.12211	1.5738	0.858086	0.00987427	0.000374564
GAATGAA	152	0.50165	0.744062	0.379538	1.98665e-05	3.24612e-06
AAATTCA	327	1.07921	1.21609	0.613861	0.000626149	3.47022e-05
AAATTCAG	74	0.244224	0.550809	0.19472	0.000165755	1.75661e-05
AAATGAC	132	0.435644	0.709425	0.326734	0.00495031	0.000452314
AAATTGAC	57	0.188119	0.45336	0.161716	0.000256148	3.70131e-05
### Cluster 11 ###
# Found in: XYLAT
ATTTTC	885	2.92079	2.11867	0.907591	0.0305781	5.71977e-05
ATGTTTC	174	0.574257	1.15767	0.333333	0.164199	0.000265985
ATTCTC	367	1.21122	1.18639	0.666667	0.0218651	0.000173486
AGAAT	1506	4.9703	2.51512	0.980198	0.174952	0.000314703
AAGAAT	514	1.69637	1.46698	0.778878	0.0419185	0.00224855
ATTCTTCA	53	0.174917	0.436493	0.155116	3.44035e-05	8.65067e-06
### Cluster 12 ###
# Found in: CURECORECR
GTAGCA	326	1.07591	1.16502	0.603962	0.129849	0.000223537
CTAC	3575	11.7987	4.12219	1.0303	0.937209	0.0122805
ACTAC	1123	3.70627	2.29137	0.957096	0.0351284	0.000409987
GTAGTA	440	1.45215	1.62393	0.660066	0.0358272	5.31284e-05
TAGTAA	401	1.32343	1.25114	0.706271	0.000411189	0.000209501
GTACTA	412	1.35974	1.49122	0.679868	3.66783e-05	2.30996e-06
AGTACTA	187	0.617162	1.07413	0.366337	0.00045367	5.30405e-05
CCAGTA	188	0.620462	0.794688	0.458746	0.000327375	0.00043058
ACTAG	1115	3.67987	2.41006	0.937294	0.147864	0.00358917
CTAGTA	372	1.22772	1.34886	0.613861	0.017718	4.97362e-05
ACTAGTA	158	0.521452	0.939789	0.300339	0.0294372	0.00028694
AGTAG	1223	4.0363	2.60907	0.953795	0.532105	0.000575607
CTACTA	398	1.31353	1.45018	0.640264	0.0791979	0.000477544
CTACTAG	105	0.346535	0.630924	0.277229	0.0003788	0.000211635
CAGCTA	283	0.933993	1.07581	0.570957	0.0070828	0.000494613
CAGCTAG	106	0.349835	0.626472	0.283829	0.000261184	9.18206e-05
TAGCTA	264	0.871287	1.21593	0.501652	0.0019271	7.18184e-06
CTAGCTA	213	0.70297	1.39455	0.320133	0.00875498	6.64089e-07
GCTA	3850	12.7063	5.3439	1.0303	0.921996	0.0024879
AGCTA	1385	4.57096	3.47847	0.943894	0.0921402	1.40781e-07
AGCTAA	375	1.23762	1.32118	0.630363	0.150079	0.0027834
TAGCTAA	134	0.442244	0.80988	0.28713	0.0105262	0.000421372
CAGTA	944	3.11551	2.09585	0.937294	0.00312433	4.18628e-05
CAGTAC	248	0.818482	1.04205	0.491749	0.0315076	0.000369239
CAGTAAA	125	0.412541	0.663604	0.330033	0.000250465	7.43555e-05
CCAGTAAA	29	0.0957096	0.326115	0.0858086	0.000188962	3.54806e-05
### Cluster 13 ###
# Found in: NODCON2GM, OSE2ROOTNODULE, MSACRCYM, MYBCOREATCYCB1, ACGTATERD1
AACAGT	341	1.12541	1.09188	0.673267	0.0036968	0.00208755
ACTAT	1359	4.48515	2.54963	0.963696	0.269943	0.00897732
AATAGT	498	1.64356	1.56646	0.735974	0.100504	0.00290685
CAAGAGTC	22	0.0726073	0.28379	0.0660066	0.000213681	5.09108e-05
AACGAT	246	0.811881	0.972013	0.524752	0.00762248	0.000315508
CAACGGTC	29	0.0957096	0.326115	0.0858086	0.000141114	3.26162e-05
GAACGTC	41	0.135314	0.442958	0.105611	0.00820757	0.000151993
CGAACGTC	18	0.0594059	0.309	0.0495051	4.96e-05	1.46834e-06
### Cluster 14 ###
# Found in: CURECORECR, ACGTATERD1, ABRELATERD1, CACGTGMOTIF
GTACA	1166	3.84818	2.54401	0.933993	0.104412	3.01932e-05
CGTACA	208	0.686469	0.917765	0.445545	0.000221326	2.18509e-07
CGTAC	675	2.22772	2.22147	0.745875	0.134283	2.5235e-08
ACGTAC	257	0.848185	1.3012	0.429043	0.00845392	2.70803e-06
ACGTGCT	63	0.207921	0.466364	0.181519	0.000824009	0.000244246
AGCACGTG	28	0.0924092	0.321981	0.0825083	5.82779e-05	1.3908e-05
### Cluster 15 ###
AGCT	2383	7.86469	4.17657	1.0303	0.196294	0.000317779
AGCTG	1136	3.74917	2.95004	0.904293	0.503074	0.000114659
AGCTGA	318	1.0495	1.24844	0.561056	0.221875	0.000957275
AGATGAG	135	0.445545	0.667124	0.363036	6.24895e-05	0.000345021
ATCCA	1607	5.30363	2.89307	0.976898	0.884634	0.00201015
ATCCAT	545	1.79868	1.59694	0.785479	0.0662352	0.000331264
ATGGA	1683	5.55446	2.61176	0.986799	0.586378	0.00680983
TAATGGAA	49	0.161716	0.456258	0.128713	0.00142941	1.57594e-05
### Cluster 16 ###
# Found in: DOFCOREZM, TAAAGSTKST1
TACGA	630	2.07921	1.64718	0.848185	0.0183822	0.00408963
TACGAA	200	0.660066	0.89735	0.442244	0.0348319	0.00202532
TACAA	1724	5.68977	3.11328	0.980198	0.598049	0.00638021
ATTTGTA	235	0.775578	1.01269	0.511551	0.000911424	0.000187915
AATTTGTA	88	0.290429	0.619918	0.231024	0.000270019	1.1526e-05
CATTA	1350	4.45545	2.45967	0.976898	0.0919331	0.000254345
CATTAA	454	1.49835	1.40924	0.696372	0.266349	0.00282545
CTTTAA	421	1.38944	1.32262	0.702972	0.0105865	6.33261e-05
CTTTAAA	184	0.607261	0.85261	0.415842	0.00298184	0.000252308
TATAA	2688	8.87129	5.66559	0.983498	0.423746	4.38284e-05
ATTATA	830	2.73927	2.31397	0.864686	0.00611689	0.00050682
ATTATAA	304	1.0033	1.46352	0.495051	0.00381746	2.43574e-06
ATTTTA	1279	4.22112	2.72513	0.953795	0.00414098	2.87532e-06
ATTTTAAG	90	0.29703	0.560726	0.247526	6.28929e-05	1.10499e-05
### Cluster 17 ###
# Found in: IBOX
TTAAA	3304	10.9043	6.62235	0.993399	0.0884951	5.76821e-13
CTTAAA	508	1.67657	1.42155	0.775578	0.00595219	9.30576e-05
TCTTAAA	178	0.587459	0.839284	0.412541	0.0014572	4.98305e-05
TTTAAA	697	2.30033	2.07744	0.785479	0.0261061	4.74093e-06
TTTAAAA	655	2.16172	2.30302	0.699672	0.000203658	1.86826e-08
TTTAAAAA	357	1.17822	1.60072	0.521452	0.00010833	4.66701e-09
### Cluster 18 ###
# Found in: CAATBOX1, ACGTATERD1
AAATGGT	169	0.557756	0.741818	0.425743	0.000135729	4.93624e-05
AATGT	1657	5.46865	2.93013	0.983498	0.140061	8.33799e-07
AAATGT	649	2.14191	1.74713	0.828383	0.013586	4.60269e-05
AAAATGT	267	0.881188	1.03682	0.544554	0.00600079	0.000433726
AATTGT	551	1.81848	1.66998	0.772277	0.0914926	0.000334352
AAATTGT	230	0.759076	1.00397	0.495051	0.00220536	0.000167657
ACGT	1448	4.77888	2.884	0.966997	0.354121	0.00300793
AACGT	663	2.18812	1.92626	0.795382	0.229374	0.00124435
AAACGT	240	0.792079	1.08074	0.481848	0.0942383	0.00318708
AAAAACGT	47	0.155116	0.486483	0.122112	0.00220307	4.43819e-05
### Cluster 19 ###
# Found in: ACGTATERD1, CURECORECR, WBOXHVISO1, WRKY71OS, GATABOX
TACA	5428	17.9142	6.47559	1.0303	0.93211	1.26666e-07
ATACA	1639	5.40924	3.45038	0.976898	0.135477	0.00261885
ATACG	623	2.05611	1.6591	0.834983	0.00239541	0.00336406
ACGTAT	200	0.660066	0.911943	0.435644	0.002709	0.00153154
GTAC	1821	6.0099	3.12499	0.983498	0.489404	1.00502e-07
AGTAC	1204	3.9736	2.76218	0.924092	0.117869	3.03158e-07
AGTACT	233	0.768977	0.950644	0.514851	0.000259126	0.000265158
AATGACT	102	0.336634	0.617841	0.260727	0.00256298	0.000199513
TATCA	1528	5.0429	2.98314	0.970297	0.414981	0.000213715
ATGATA	528	1.74257	1.5669	0.772277	0.0337399	0.000995362
AATGATA	192	0.633663	0.875664	0.438944	0.00163668	4.26141e-05
TCA	20828	68.7393	13.5866	1.0303	1	1.17801e-06
ATCA	6194	20.4422	6.80583	1.0303	1	0.00328429
ATCAT	1916	6.32343	3.44801	0.986799	0.557922	0.00412257
TGAA	6649	21.9439	6.91677	1.0303	0.994561	7.78029e-07
ATGAA	2081	6.86799	3.25623	0.993399	0.585576	0.0028661
ATGAACA	162	0.534653	0.734322	0.402641	0.000228603	5.7331e-05
### Cluster 20 ###
# Found in: DOFCOREZM, POLLEN1LELAT52, GT1GMSCAM4
GAAAGC	277	0.914191	1.08053	0.561056	0.0825077	0.00242963
GAAAA	3301	10.8944	4.54701	1.0303	0.631092	1.78255e-08
AGAAAA	1248	4.11881	2.57028	0.976898	0.00368219	0.00229844
AGAA	6914	22.8185	7.64497	1.0303	0.983771	0.00275615
AGAAAT	730	2.40924	1.96105	0.848185	0.25892	0.00141455
TGAAAAA	403	1.33003	1.34606	0.686469	0.00025374	9.43587e-06
GTTTCA	488	1.61056	1.8312	0.739274	0.0110773	4.40227e-05
TGAAACA	224	0.739274	1.55896	0.396041	0.0231002	2.7675e-08
ATGTTTCA	96	0.316832	1.04611	0.155116	0.0964556	8.30638e-07
### Cluster 21 ###
# Found in: BIHD1OS, WRKY71OS, WBOXATNPR1
TGACA	1403	4.63036	2.47536	0.976898	0.435203	0.00230376
TGTCAA	421	1.38944	1.34734	0.706271	0.0146962	0.000136612
TGACAAA	173	0.570957	0.796495	0.425743	0.000326261	0.000229066
TGAGAA	435	1.43564	1.32816	0.722772	0.129364	0.00299264
GTGCA	1179	3.89109	2.44639	0.960396	0.0715518	0.00837104
TGCACA	404	1.33333	1.28116	0.679868	0.0301554	0.000446588
TGGAAA	552	1.82178	1.57997	0.792079	0.0825429	8.99109e-05
ATGGAAA	198	0.653465	0.909455	0.448845	0.00418231	0.000321153
TTCAA	2049	6.76238	3.75174	0.990099	0.364317	0.0097067
TTCAAA	873	2.88119	2.70418	0.851485	0.448403	0.000477319
TTGAAAA	335	1.10561	1.27248	0.590759	0.0166934	0.00043029
### Cluster 22 ###
# Found in: WBOXATNPR1, WRKY71OS
GACAGA	253	0.834983	1.00781	0.518152	0.0913456	0.00129766
GACAAA	474	1.56436	1.25928	0.772277	0.00844121	0.000678228
ATTTGTC	159	0.524752	0.752475	0.392739	0.000696259	0.000158763
GCCAA	1205	3.9769	2.58891	0.973597	0.0865496	0.000829182
GCCAAA	433	1.42904	1.50711	0.706271	0.0162428	0.000165051
GTCAA	1278	4.21782	2.34459	0.966997	0.220176	7.89018e-06
GTCAAA	518	1.70957	1.56956	0.765677	0.000460405	6.48288e-06
GTCAAAC	144	0.475248	0.881726	0.300339	0.031349	0.000206059
### Cluster 23 ###
# Found in: CAATBOX1, WUSATAg
CAATTA	516	1.70297	1.55988	0.775578	0.00435599	5.05787e-05
CAATTAG	113	0.372937	0.806038	0.267328	0.00815218	0.000101469
AATGG	1408	4.64686	2.32167	0.976898	0.405518	0.00466349
CCATTA	328	1.08251	1.04508	0.663366	0.000464017	0.000605616
CCATTAA	115	0.379538	0.6432	0.306932	0.00113732	0.00040494
### Cluster 24 ###
# Found in: HY5AT
CTGCA	1238	4.08581	2.99051	0.947195	0.0587526	0.00292932
CTGCCA	310	1.0231	1.14442	0.600662	0.0282399	0.00134406
TAGCA	1284	4.23762	2.51129	0.960396	0.579869	0.00117798
CTGCTA	279	0.920792	0.988547	0.590759	0.000662408	0.000161175
GCTCCAA	105	0.346535	0.681228	0.254126	0.0238905	0.000216011
GCTCCA	343	1.13201	1.34817	0.620462	0.0420204	0.000496312
AGCTCCA	136	0.448845	0.962939	0.310232	0.00260302	7.30431e-05
CAGCGCCA	44	0.145215	0.664047	0.0792079	0.0410942	1.16798e-05
### Cluster 25 ###
CTATA	1557	5.13861	3.22643	0.960396	0.25966	0.000487313
TATAGA	537	1.77228	1.71124	0.762376	0.000702218	6.68503e-05
GTATA	1442	4.75908	3.17135	0.963696	0.00668934	0.00158171
TATACA	552	1.82178	1.88127	0.759076	0.00896211	0.000395632
TATACAA	178	0.587459	0.946476	0.386139	0.0236015	0.000440544
TATATA	1182	3.90099	7.46676	0.792079	0.00641409	3.57801e-09
ATATATA	1568	5.17492	13.7728	0.646865	0.0101122	1.27461e-23
ATATATAT	596	1.967	6.61373	0.349835	0.0123437	2.48498e-15
TAAA	10124	33.4125	13.7857	1.0303	0.937209	4.59734e-19
ATAAA	3377	11.1452	5.74991	0.99673	0.550467	0.000189864
ATAAAT	1119	3.69307	2.79937	0.897693	0.711097	5.31692e-05
ATATAT	1293	4.26733	7.3989	0.831683	0.00127876	5.72382e-12
TATATATA	590	1.94719	6.62806	0.316833	0.0576112	6.22697e-16
### Cluster 26 ###
# Found in: CAATBOX1
CAATG	1295	4.27393	2.32667	0.980198	0.0389755	0.000436342
CACTGC	283	0.933993	1.16137	0.554455	0.0398169	0.00092557
GCGCTGA	60	0.19802	0.744881	0.108911	0.278495	0.000307193
GGCGCTGA	37	0.122112	0.656226	0.0528053	0.144919	1.64302e-05

[truncated: 19 more sheets: Supplementary Table 7-2, Supplementary Table 8-1, Supplementary Table 8-2, Supplementary Table 9-1, Supplementary Table 9-2, Supplementary Table 10-1, Supplementary Table 10-2, Supplementary Table 11-1, Supplementary Table 11-2, Supplementary Table 12-1, Supplementary Table 12-2, Supplementary Table 13-1, Supplementary Table 13-2, Supplementary Table 14, Supplementary Table 15-1, Supplementary Table 15-2, Supplementary Table 16-1, Supplementary Table 16-2, Supplementary Table 17]
